# Supplementary material for: Generation of human induced pluripotent stem cell-derived cardiomyocytes in 2D monolayer and scalable 3D suspension bioreactor cultures with reduced batch-to-batch variations
Source: Theranostics. 2019 Sep 25;9(24):7222–38. doi: 10.7150/thno.32058 (PMC6831300; doi:10.7150/thno.32058)
Supplement: Supplementary file 2 — Supplementary Tables S2-S3. [file thnov09p7222s2.xlsx]

## Sheet: Table S2
Table S2: Expression level of the 21448 coding genes in hiPSCs-derived cardiomyocytes (3 independent experiments)
#%result_name=Analysis_3
#%array_type=Clariom_S_Human
#%annotation=Clariom_S_Human.r1.na36.hg38.a1.transcript.csv
ID	1 Avg (log2)	2 Avg (log2)	3 Avg (log2)	Gene Symbol	Description	Group		absolute value	absolute value	absolute value	Mean	stadard deviation (SD)
TC0M00006442.hg.1	19.69	19.73	19.74	ND5	NADH dehydrogenase, subunit 5 (complex I)	Multiple_Complex		845825	869605	875653	863694	15767.9
TC0M00006435.hg.1	19.65	19.75	19.7	COX1	cytochrome c oxidase subunit I	Coding		822696	881744	851708	852049	29525.3
TC0M00006439.hg.1	19.55	19.69	19.69	ATP8; ATP6; COX3	ATP synthase F0 subunit 8; ATP synthase F0 subunit 6; cytochrome c oxidase III	Multiple_Complex		767603	845825	845825	819751	45161.9
TC0M00006443.hg.1	19.56	19.62	19.65	CYTB	cytochrome b	Multiple_Complex		772942	805765	822696	800468	25296.7
TC1500009002.hg.1	19.19	19.58	19.64	ACTC1	actin, alpha, cardiac muscle 1	Multiple_Complex		598089	783732	817013	732945	117968
TC0M00006432.hg.1	19.1	19.26	19.16	ND1	NADH dehydrogenase, subunit 1 (complex I)	Multiple_Complex		561918	627824	585780	591841	33368.2
TC0M00006437.hg.1	18.77	18.98	18.99	COX2	cytochrome c oxidase subunit II	Multiple_Complex		447026	517070	520666	494921	41517
TC0M00006441.hg.1	18.79	18.93	18.86	ND4L; ND4	NADH dehydrogenase, subunit 4L (complex I); NADH dehydrogenase, subunit 4 (complex I)	Multiple_Complex		453266	499457	475801	476175	23097.4
TC1200006629.hg.1	18.7	18.92	18.85	GAPDH	glyceraldehyde-3-phosphate dehydrogenase	Multiple_Complex		425854	496007	472515	464792	35708.2
TC0300011792.hg.1	18.39	18.77	18.8	MTRNR2L2; MTRNR2L12	MT-RNR2-like 2; MT-RNR2-like 12	Multiple_Complex		343512	447026	456419	415652	62651.9
TC1100010087.hg.1	18.03	18.81	18.71	MTRNR2L8; MIR4485	MT-RNR2-like 8; microRNA 4485	Multiple_Complex		267652	459594	428816	385354	103088
TC0400012644.hg.1	17.78	17.95	18.64	SORBS2	sorbin and SH3 domain containing 2	Multiple_Complex		225068	253214	408507	295596	98790.8
TC0300010962.hg.1	17.87	18.42	18.63	MYL3	myosin, light chain 3, alkali; ventricular, skeletal, slow	Coding		239555	350730	405685	331990	84635.3
TC0200016752.hg.1	18.33	18.53	18.61	TTN	titin	Multiple_Complex		329519	378517	400100	369379	36167.2
TC0900009050.hg.1	18.42	18.45	18.45	EEF1A1P5	eukaryotic translation elongation factor 1 alpha 1 pseudogene 5	Multiple_Complex		350730	358099	358099	355643	4254.83
TC1700008123.hg.1	17.5	17.8	18.4	MYL4	myosin light chain 4	Multiple_Complex		185364	228210	345901	253158	83125.7
TC0600012296.hg.1	18.22	18.32	18.25	EEF1A1	eukaryotic translation elongation factor 1 alpha 1	Multiple_Complex		305328	327242	311744	314771	11266.6
TC2100007797.hg.1	18.49	18.28	18.24	ATP5J	ATP synthase, H+ transporting, mitochondrial Fo complex subunit F6	Multiple_Complex		368167	318294	309590	332017	31607.7
TC0300011172.hg.1	17.64	17.38	18.08	TNNC1	troponin C type 1 (slow)	Multiple_Complex		204253	170569	277091	217305	54446.8
TC0400010853.hg.1	17.91	17.41	18.05	TECRL	trans-2,3-enoyl-CoA reductase-like	Multiple_Complex		246290	174154	271388	230611	50478.2
TC1900008907.hg.1	18.24	18.11	17.95	RPL28; MIR6805	ribosomal protein L28; microRNA 6805	Multiple_Complex		309590	282913	253214	281906	28201.4
TC0600012708.hg.1	17.66	16.5	17.95	BVES	blood vessel epicardial substance	Multiple_Complex		207105	92681.9	253214	184334	82653.2
TC0100018549.hg.1	17.36	17.53	17.94	TNNT2	troponin T type 2 (cardiac)	Multiple_Complex		168221	189259	251465	202982	43285.5
TC1100013170.hg.1	17.22	18.01	17.93	EEF1G; MIR3654	eukaryotic translation elongation factor 1 gamma; microRNA 3654	Multiple_Complex		152664	263967	249728	222120	60570.5
TC0800010607.hg.1	17.71	17.69	17.9	ASPH	aspartate beta-hydroxylase	Multiple_Complex		214408	211456	244589	223484	18336.6
TC0X00008829.hg.1	16.95	17.99	17.89	RPL10; SNORA70	ribosomal protein L10; small nucleolar RNA, H/ACA box 70	Multiple_Complex		126607	260333	242900	209947	72698.6
TC1700006471.hg.1	17.63	17.73	17.8	WNT9B	wingless-type MMTV integration site family, member 9B	Coding		202842	217401	228210	216151	12729.7
TC0X00008596.hg.1	18.62	18.06	17.74	CDR1; CDR1-AS	Memczak2013 ANTISENSE, CDS, coding, downstream_end, upstream_start, UTR3, UTR5 best transcript NM_004065; CDR1 antisense RNA; CDR1 antisense RNA [Source:HGNC Symbol;Acc:HGNC:48926]	NonCoding		402883	273276	218913	298357	94514.4
TC1700006719.hg.1	18.12	17.91	17.73	RNASEK; C17orf49; RNASEK-C17orf49	ribonuclease, RNase K; chromosome 17 open reading frame 49; RNASEK-C17orf49 readthrough	Multiple_Complex		284881	246290	217401	249524	33856
TC0100011267.hg.1	16.13	17.19	17.72	ATP2B4	ATPase, Ca++ transporting, plasma membrane 4	Multiple_Complex		71715.6	149522	215899	145712	72167.4
TC1200010616.hg.1	17.53	18.47	17.66	TUBA1B	tubulin, alpha 1b	Multiple_Complex		189259	363098	207105	253154	95631.8
TC1400008718.hg.1	15.38	17.2	17.63	MYH7	myosin, heavy chain 7, cardiac muscle, beta	Multiple_Complex		42642.4	150562	202842	132016	81694.5
TC1900007349.hg.1	17.6	17.63	17.63	RPL18A; SNORA68	ribosomal protein L18a; small nucleolar RNA, H/ACA box 68	Multiple_Complex		198668	202842	202842	201451	2410.11
TC2000007251.hg.1	16.96	16.84	17.6	MYL9	myosin light chain 9	Multiple_Complex		127488	117313	198668	147823	44326.1
TC0100009046.hg.1	17.64	17.56	17.56	RPL5; SNORD21; SNORA66	ribosomal protein L5; small nucleolar RNA, C/D box 21; small nucleolar RNA, H/ACA box 66	Multiple_Complex		204253	193235	193235	196908	6361.19
TC1700008842.hg.1	17.7	17.57	17.55	RPL38	ribosomal protein L38	Multiple_Complex		212927	194579	191901	199802	11445
TC0500011316.hg.1	17.71	17.49	17.48	RPS23	ribosomal protein S23	Multiple_Complex		214408	184083	182812	193768	17886.4
TC1500007510.hg.1	16.87	17.07	17.47	TPM1	tropomyosin 1 (alpha)	Multiple_Complex		119778	137588	181549	146305	31794.8
TC1200012636.hg.1	17.35	17.38	17.36	PCBP2; PCBP2-OT1	poly(rC) binding protein 2; PCBP2 overlapping transcript 1	Multiple_Complex		167059	170569	168221	168617	1788.23
TC0500011705.hg.1	17.48	16.92	17.36	NREP	neuronal regeneration related protein	Multiple_Complex		182812	124002	168221	158345	30623.8
TC0500013430.hg.1	16.76	17.38	17.35	GNB2L1; SNORD95; SNORD96A	guanine nucleotide binding protein (G protein), beta polypeptide 2-like 1; small nucleolar RNA, C/D box 95; small nucleolar RNA, C/D box 96A	Multiple_Complex		110985	170569	167059	149538	33434.1
TC0100017663.hg.1	14.78	14.66	17.32	ACTA1	actin, alpha 1, skeletal muscle	Coding		28133.5	25888.1	163621	72547.6	78880
TC1900011940.hg.1	16.06	17.42	17.3	ECH1	enoyl-CoA hydratase 1, peroxisomal	Multiple_Complex		68319	175365	161369	135017	58184.9
TC0600009270.hg.1	15.08	14.85	17.3	PLN	phospholamban	Coding		34636.4	29532.2	161369	75179	74685.9
TC0700007399.hg.1	17.26	17.42	17.29	PPIA	peptidylprolyl isomerase A (cyclophilin A)	Multiple_Complex		156956	175365	160254	164192	9815.85
TC0700008090.hg.1	16.27	16.89	17.27	HSPB1	heat shock 27kDa protein 1	Multiple_Complex		79023.8	121450	158048	119507	39547.7
TC1100009068.hg.1	16.71	17.1	17.26	NCAM1	neural cell adhesion molecule 1	Multiple_Complex		107204	140479	156956	134880	25344.2
TC0100012778.hg.1	16.87	17.43	17.25	ENO1	enolase 1, (alpha)	Multiple_Complex		119778	176585	155872	150745	28748.4
TC1200010341.hg.1	16.98	16.75	17.18	PKP2	plakophilin 2	Multiple_Complex		129267	110218	148489	129325	19135.8
TC0400008556.hg.1	16.72	16.01	17.08	MYOZ2	myozenin 2	Coding		107950	65991.8	138545	104162	36424.8
TC0300006846.hg.1	16.84	17.02	17.07	RPL15	ribosomal protein L15	Multiple_Complex		117313	132902	137588	129268	10615.1
TC0300011815.hg.1	16.16	16.29	17.05	DCBLD2	discoidin, CUB and LCCL domain containing 2	Multiple_Complex		73222.5	80127	135694	96347.9	34249.4
TC2200007493.hg.1	16.82	17.2	17.04	MEI1	Salzman2013 ALT_ACCEPTOR, ALT_DONOR, coding, INTERNAL, intronic best transcript NM_152513	NonCoding		115698	150562	134757	133672	17457.6
TC0100016914.hg.1	16.29	17	17.02	TNNI1	troponin I type 1 (skeletal, slow)	Coding		80127	131072	132902	114700	29955.3
TC0100010060.hg.1	17.17	17.06	17.02	RPS27	ribosomal protein S27	Multiple_Complex		147464	136638	132902	139001	7563.12
TC1200007823.hg.1	17.1	16.99	16.99	RPS26	ribosomal protein S26	Multiple_Complex		140479	130167	130167	133604	5954.14
TC0700010719.hg.1	16.51	17.16	16.98	TBX20	T-box 20	Multiple_Complex		93326.6	146445	129267	123013	27106
TC1200007758.hg.1	16.85	17	16.91	HNRNPA1	heterogeneous nuclear ribonucleoprotein A1	Multiple_Complex		118129	131072	123145	124115	6525.96
TC1700012052.hg.1	15.82	17.68	16.89	ACTG1	actin gamma 1	Multiple_Complex		57848.8	209996	121450	129765	76413.5
TC0100015947.hg.1	16.94	17.11	16.86	THBS3	Salzman2013 ALT_ACCEPTOR, ALT_DONOR, coding, INTERNAL, intronic best transcript NM_007112	NonCoding		125733	141457	118950	128713	11545.4
TC1900011780.hg.1	17.39	17.13	16.84	RPL13A; SNORD35A; SNORD34; SNORD33; SNORD32A	ribosomal protein L13a; small nucleolar RNA, C/D box 35A; small nucleolar RNA, C/D box 34; small nucleolar RNA, C/D box 33; small nucleolar RNA, C/D box 32A	Multiple_Complex		171756	143431	117313	144167	27229
TC1700007851.hg.1	16.81	16.83	16.83	EIF1	eukaryotic translation initiation factor 1	Multiple_Complex		114898	116502	116502	115968	926.025
TC0100009760.hg.1	16.8	16.84	16.79	NUDT4P1; NUDT4P2; NUDT4	nudix hydrolase 4 pseudogene 1; nudix hydrolase 4 pseudogene 2; nudix hydrolase 4	Multiple_Complex		114105	117313	113317	114911	2116.63
TC0100009833.hg.1	16.8	16.84	16.79	NUDT4; NUDT4P1	nudix hydrolase 4; nudix hydrolase 4 pseudogene 1	Multiple_Complex		114105	117313	113317	114911	2116.63
TC1100007003.hg.1	16.98	17.04	16.78	LDHA	lactate dehydrogenase A	Multiple_Complex		129267	134757	112534	125519	11575.9
TC1700007383.hg.1	17.06	16.56	16.77	RPL23A; SNORD4B; SNORD42B; SNORD42A	ribosomal protein L23a; small nucleolar RNA, C/D box 4B; small nucleolar RNA, C/D box 42B; small nucleolar RNA, C/D box 42A	Multiple_Complex		136638	96617.7	111757	115004	20206.9
TC1200010927.hg.1	15.89	16.91	16.76	ATP5B	ATP synthase, H+ transporting, mitochondrial F1 complex, beta polypeptide	Multiple_Complex		60724.9	123145	110985	98284.9	33091.3
TC0M00006440.hg.1	16.39	16.42	16.75	ND3	NADH dehydrogenase, subunit 3 (complex I)	Multiple_Complex		85877.9	87682.4	110218	94592.8	13561.9
TC0300014032.hg.1	15.17	16.06	16.71	POPDC2	popeye domain containing 2	Multiple_Complex		36865.9	68319	107204	70796.3	35234.4
TC0X00008908.hg.1	15.61	16.78	16.71	SLC25A6	solute carrier family 25 (mitochondrial carrier; adenine nucleotide translocator), member 6	Multiple_Complex		50012.5	112534	107204	89916.8	34660.8
TC0Y00006882.hg.1	15.61	16.75	16.71	SLC25A6	solute carrier family 25 (mitochondrial carrier; adenine nucleotide translocator), member 6	Multiple_Complex		50012.5	110218	107204	89144.8	33923.1
TC1600007440.hg.1	15.74	17.06	16.7	ALDOA	aldolase A, fructose-bisphosphate	Multiple_Complex		54728.3	136638	106464	99276.6	41425.1
TC0300008735.hg.1	17.39	16.5	16.69	RAB7A	RAB7A, member RAS oncogene family	Multiple_Complex		171756	92681.9	105728	123389	42392.1
TC1900007040.hg.1	15.42	14.87	16.69	CNN1	calponin 1, basic, smooth muscle	Multiple_Complex		43841.2	29944.4	105728	59837.9	40344.9
TC0400010242.hg.1	16.15	16.29	16.65	PPARGC1A	peroxisome proliferator-activated receptor gamma, coactivator 1 alpha	Multiple_Complex		72716.7	80127	102837	85226.9	15694.4
TC1900011328.hg.1	16.62	16.62	16.63	ZNF160	Transcript Identified by AceView, Entrez Gene ID(s) 90338	Coding		100721	100721	101421	100954	404.473
TC1000011400.hg.1	15.02	14.5	16.62	ANKRD1	ankyrin repeat domain 1 (cardiac muscle)	Multiple_Complex		33225.4	23170.5	100721	52372.2	42171.7
TC1100011058.hg.1	16.28	16.77	16.56	FTH1	ferritin, heavy polypeptide 1	Multiple_Complex		79573.5	111757	96617.7	95982.6	16100.9
TC0400008175.hg.1	16.3	16.21	16.55	PDLIM5	PDZ and LIM domain 5	Multiple_Complex		80684.3	75804.7	95950.3	84146.4	10509.6
TC0400008359.hg.1	16.59	16.22	16.53	RPL34	ribosomal protein L34	Multiple_Complex		98647.9	76332	94629.3	89869.7	11895
TC1500010910.hg.1	16.53	16.5	16.5	RPS17	ribosomal protein S17	Multiple_Complex		94629.3	92681.9	92681.9	93331	1124.36
TC1200008466.hg.1	16.03	16.46	16.49	NUDT4	nudix hydrolase 4	Multiple_Complex		66913.1	90147.5	92041.7	83034.1	13993.3
TC1000011904.hg.1	15.56	15.84	16.47	ABLIM1	actin binding LIM protein 1	Multiple_Complex		48308.9	58656.4	90774.5	65913.3	22143.4
TC0700010912.hg.1	15.81	16.07	16.47	MYL7	myosin light chain 7	Multiple_Complex		57449.2	68794.2	90774.5	72339.3	16943.1
TC0400011637.hg.1	16.46	16.49	16.46	RPS26	Homo sapiens ribosomal protein S26, mRNA (cDNA clone MGC:27148 IMAGE:4807004), complete cds.; Homo sapiens ribosomal protein S26, mRNA (cDNA clone MGC:88201 IMAGE:6388128), complete cds.; Homo sapiens ribosomal protein S26, mRNA (cDNA clone MGC:104291 IMAGE:4287636), complete cds.; Homo sapiens ribosomal protein S26, mRNA (cDNA clone MGC:104292 IMAGE:6726218), complete cds.	Multiple_Complex		90147.5	92041.7	90147.5	90778.9	1093.61
TC1000008159.hg.1	16.82	16.35	16.44	RPS24	ribosomal protein S24	Multiple_Complex		115698	83529.6	88906.4	96044.6	17231.1
TC0600007087.hg.1	16.67	15.93	16.43	CAP2	CAP, adenylate cyclase-associated protein, 2 (yeast)	Multiple_Complex		104273	62432.1	88292.3	84999	21113.8
TC0X00010029.hg.1	16.19	16.14	16.42	RPS4X	ribosomal protein S4, X-linked	Multiple_Complex		74761.1	72214.5	87682.4	78219.3	8293.61
TC0100009901.hg.1	17.07	16.21	16.41	MRPS21	mitochondrial ribosomal protein S21	Multiple_Complex		137588	75804.7	87076.8	100157	32903.2
TC1800009285.hg.1	16.97	16.32	16.41	RPL17; SNORD58A; SNORD58B; SNORD58C	ribosomal protein L17; small nucleolar RNA, C/D box 58A; small nucleolar RNA, C/D box 58B; small nucleolar RNA, C/D box 58C	Multiple_Complex		128375	81810.6	87076.8	99087.3	25499.8
TC1900011990.hg.1	16.67	16.45	16.4	RPL18	ribosomal protein L18	Multiple_Complex		104273	89524.8	86475.3	93424.2	9517.87
TC1500010698.hg.1	16.68	16.22	16.39	SNRPN; SNURF; SNORD107; PWARSN	small nuclear ribonucleoprotein polypeptide N; SNRPN upstream reading frame; small nucleolar RNA, C/D box 107; Prader Willi/Angelman region RNA, SNRPN neighbor	Multiple_Complex		104998	76332	85877.9	89069.3	14597
TC0400009518.hg.1	14.94	16.17	16.33	SLC25A4	solute carrier family 25 (mitochondrial carrier; adenine nucleotide translocator), member 4	Multiple_Complex		31433.2	73731.8	82379.6	62514.9	27262.6
TC0900011575.hg.1	16.71	16.45	16.31	RPL12	ribosomal protein L12	Multiple_Complex		107204	89524.8	81245.5	92658.1	13259.9
TC0800012446.hg.1	16.81	16.25	16.3	YWHAZ	tyrosine 3-monooxygenase/tryptophan 5-monooxygenase activation protein, zeta	Multiple_Complex		114898	77935.9	80684.3	91172.9	20592.9
TC0100018199.hg.1	16.33	16.36	16.29	SRRM1	serine/arginine repetitive matrix 1	Multiple_Complex		82379.6	84110.6	80127	82205.7	1997.51
TC1500010369.hg.1	16.51	16.06	16.28	MFGE8	milk fat globule-EGF factor 8 protein	Multiple_Complex		93326.6	68319	79573.5	80406.4	12524.5
TC0800012240.hg.1	15.89	16.62	16.27	RPL8; MIR6850	ribosomal protein L8; microRNA 6850	Multiple_Complex		60724.9	100721	79023.8	80156.4	20021.9
TC0200016595.hg.1	16.21	16.26	16.26	RPL37A	ribosomal protein L37a	Multiple_Complex		75804.7	78478	78478	77586.9	1543.4
TC0100011621.hg.1	17.16	16.73	16.25	TGFB2; TGFB2-OT1	transforming growth factor beta 2; TGFB2 overlapping transcript 1	Multiple_Complex		146445	108701	77935.9	111027	34313.8
TC0600014282.hg.1	16.54	16.33	16.25	RPS10	ribosomal protein S10	Multiple_Complex		95287.5	82379.6	77935.9	85201	9013.34
TC0100008807.hg.1	15.79	14.95	16.24	NEXN	nexilin (F actin binding protein)	Multiple_Complex		56658.3	31651.8	77397.5	55235.9	22906
TC0100010454.hg.1	16.09	16.23	16.24	MGST3	microsomal glutathione S-transferase 3	Multiple_Complex		69754.6	76862.9	77397.5	74671.7	4266.72
TC1900009316.hg.1	15.12	16.26	16.24	EEF2; SNORD37	eukaryotic translation elongation factor 2; small nucleolar RNA, C/D box 37	Multiple_Complex		35610.1	78478	77397.5	63828.5	24443.8
TC1200012334.hg.1	14.88	16.56	16.22	UBC	ubiquitin C	Multiple_Complex		30152.7	96617.7	76332	67700.8	34062.8
TC0700009317.hg.1	16.47	15.8	16.21	TRIM24	tripartite motif containing 24	Multiple_Complex		90774.5	57052.4	75804.7	74543.9	16896.4
TC1100007247.hg.1	15.91	16.44	16.2	CAPRIN1	cell cycle associated protein 1	Multiple_Complex		61572.6	88906.4	75281.1	75253.4	13667
TC1900010659.hg.1	16.38	16.07	16.18	RPS16	ribosomal protein S16	Multiple_Complex		85284.7	68794.2	74244.7	76107.9	8401.66
TC0600007693.hg.1	16.36	16.26	16.16	RPS18	ribosomal protein S18	Multiple_Complex		84110.6	78478	73222.5	78603.7	5445.12
TC0600010121.hg.1	15.76	15.8	16.16	QKI	QKI, KH domain containing, RNA binding	Multiple_Complex		55492.3	57052.4	73222.5	61922.4	9817.23
TC0100013561.hg.1	15.5	15.77	16.16	FABP3	fatty acid binding protein 3, muscle and heart	Multiple_Complex		46341	55878.3	73222.5	58480.6	13628.4
TC1900006532.hg.1	16.75	16.36	16.16	RPS15	ribosomal protein S15	Multiple_Complex		110218	84110.6	73222.5	89183.7	19012.3
TC0400008879.hg.1	15.63	15.19	16.16	GAB1	GRB2-associated binding protein 1	Multiple_Complex		50710.6	37380.5	73222.5	53771.2	18115.9
TC0100012099.hg.1	14.68	15.57	16.15	ACTN2	actinin, alpha 2	Multiple_Complex		26249.5	48644.9	72716.7	49203.7	23238.7
TC1100008612.hg.1	16.36	16.23	16.13	RPS28	ribosomal protein S28	Multiple_Complex		84110.6	76862.9	71715.6	77563	6227.07
TC1700006909.hg.1	15.72	15.81	16.12	MYOCD	myocardin	Multiple_Complex		53974.9	57449.2	71220.3	60881.4	9120.64
TC1000008276.hg.1	15.46	14.84	16.12	CCSER2	coiled-coil serine rich protein 2	Multiple_Complex		45073.8	29328.2	71220.3	48540.7	21160.1
TC1000010725.hg.1	17.21	16.32	16.12	CCDC6	coiled-coil domain containing 6	Multiple_Complex		151609	81810.6	71220.3	101547	43677.7
TC0300010310.hg.1	15.85	16.12	16.11	RPL32; SNORA7A	ribosomal protein L32; small nucleolar RNA, H/ACA box 7A	Multiple_Complex		59064.4	71220.3	70728.3	67004.3	6880.6
TC1200010109.hg.1	16.1	16.1	16.1	LDHB	lactate dehydrogenase B	Multiple_Complex		70239.7	70239.7	70239.7	70239.7	0
TC1700008178.hg.1	16.6	16.21	16.09	ATP5G1	ATP synthase, H+ transporting, mitochondrial Fo complex subunit C1 (subunit 9)	Multiple_Complex		99334	75804.7	69754.6	81631.1	15626.8
TC1000007127.hg.1	16.15	16.01	16.08	WAC	WW domain containing adaptor with coiled-coil	Multiple_Complex		72716.7	65991.8	69272.7	69327.1	3362.78
TC1100013131.hg.1	14.96	16.96	16.08	IGF2	insulin-like growth factor 2	Multiple_Complex		31872	127488	69272.7	76210.8	48184
TC2200008744.hg.1	15.99	16.47	16.08	RPL3; SNORD83B; SNORD43	ribosomal protein L3; small nucleolar RNA, C/D box 83B; small nucleolar RNA, C/D box 43	Multiple_Complex		65083.3	90774.5	69272.7	75043.5	13783.6
TC1700012230.hg.1	16	16.04	16.08	ZNF207; MIR632	zinc finger protein 207; microRNA 632	Multiple_Complex		65536	67378.5	69272.7	67395.7	1868.43
TC1400008716.hg.1	15.17	17.22	16.07	MYH6	myosin, heavy chain 6, cardiac muscle, alpha	Multiple_Complex		36865.9	152664	68794.2	86108	59809.1
TC1300009954.hg.1	16.04	15.59	16.04	DNAJC15	DnaJ (Hsp40) homolog, subfamily C, member 15	Multiple_Complex		67378.5	49323.9	67378.5	61360.3	10423.8
TC1100009657.hg.1	16.56	16.17	16.04	IFITM3	interferon induced transmembrane protein 3	Multiple_Complex		96617.7	73731.8	67378.5	79242.7	15378.9
TC0400009221.hg.1	16.06	16.34	16.04	MSMO1	methylsterol monooxygenase 1	Multiple_Complex		68319	82952.6	67378.5	72883.4	8732.9
TC0100015982.hg.1	15.44	16.43	16.03	SSR2	signal sequence receptor, beta (translocon-associated protein beta)	Multiple_Complex		44453.2	88292.3	66913.1	66552.9	21921.8
TC0100012670.hg.1	16.44	16.17	16.03	RPL22	ribosomal protein L22	Multiple_Complex		88906.4	73731.8	66913.1	76517.1	11258.1
TC1400009524.hg.1	14.12	16.37	16.02	ZFP36L1	ZFP36 ring finger protein-like 1	Coding		17805.1	84695.6	66450.8	56317.2	34577.5
TC1200010516.hg.1	15.3	15.55	16.02	SLC38A1	solute carrier family 38, member 1	Multiple_Complex		40342.1	47975.2	66450.8	51589.4	13424.3
TC1400008395.hg.1	16.52	15.85	16.01	EIF5	eukaryotic translation initiation factor 5	Multiple_Complex		93975.7	59064.4	65991.8	73010.6	18483.7
TC0600008129.hg.1	15.96	15.92	16	HSP90AB1	heat shock protein 90kDa alpha (cytosolic), class B member 1	Multiple_Complex		63743.9	62000.8	65536	63760.2	1767.64
TC1400010619.hg.1	15.98	15.98	15.98	HIF1A	hypoxia inducible factor 1, alpha subunit (basic helix-loop-helix transcription factor)	Multiple_Complex		64633.7	64633.7	64633.7	64633.7	8.91119e-12
TC1600007183.hg.1	15.85	15.77	15.98	UQCRC2	ubiquinol-cytochrome c reductase core protein II	Multiple_Complex		59064.4	55878.3	64633.7	59858.8	4431.47
TC0200008259.hg.1	13.67	15.42	15.97	MAT2A	methionine adenosyltransferase II, alpha	Multiple_Complex		13034.1	43841.2	64187.3	40354.2	25754.3
TC0200007609.hg.1	15.9	16.11	15.97	SPTBN1	spectrin, beta, non-erythrocytic 1	Multiple_Complex		61147.3	70728.3	64187.3	65354.3	4895.97
TC0200011075.hg.1	16.57	16.02	15.96	PTMA	prothymosin, alpha	Multiple_Complex		97289.7	66450.8	63743.9	75828.2	18635.5
TC0400011466.hg.1	16.05	16	15.96	UBE2D3	ubiquitin conjugating enzyme E2D 3	Multiple_Complex		67847.1	65536	63743.9	65709	2057.07
TC1600011493.hg.1	15.99	16.03	15.95	RPS15A	ribosomal protein S15a	Multiple_Complex		65083.3	66913.1	63303.6	65100	1804.78
TC0400011087.hg.1	15.94	16.04	15.94	CCNI	cyclin I	Multiple_Complex		62866.3	67378.5	62866.3	64370.4	2605.08
TC2000010025.hg.1	16.44	15.99	15.92	UBE2V1	ubiquitin conjugating enzyme E2 variant 1	Multiple_Complex		88906.4	65083.3	62000.8	71996.9	14725
TC1500008521.hg.1	15.35	15.29	15.89	MEF2A	myocyte enhancer factor 2A	Multiple_Complex		41764.8	40063.5	60724.9	47517.7	11469.3
TC0200009978.hg.1	15.43	16.45	15.89	PDK1	pyruvate dehydrogenase kinase, isozyme 1	Multiple_Complex		44146.1	89524.8	60724.9	64798.6	22962
TC1100013027.hg.1	15.95	16.28	15.88	COX8A	cytochrome c oxidase subunit VIIIA (ubiquitous)	Multiple_Complex		63303.6	79573.5	60305.4	67727.5	10367.9
TC1100007453.hg.1	15.2	16.32	15.88	MDK	midkine (neurite growth-promoting factor 2)	Multiple_Complex		37640.5	81810.6	60305.4	59918.9	22087.6
TC0200012058.hg.1	15.65	16.21	15.88	OST4	oligosaccharyltransferase complex subunit 4 (non-catalytic)	Multiple_Complex		51418.5	75804.7	60305.4	62509.5	12341.6
TC2200008703.hg.1	15.69	15.87	15.87	DDX17	DEAD (Asp-Glu-Ala-Asp) box helicase 17	Multiple_Complex		52864.1	59888.9	59888.9	57547.3	4055.76
TC0800011206.hg.1	15.51	15.8	15.84	RPL30	ribosomal protein L30	Multiple_Complex		46663.3	57052.4	58656.4	54124	6510.77
TC0300007115.hg.1	15.94	15.1	15.83	EIF1B	eukaryotic translation initiation factor 1B	Multiple_Complex		62866.3	35119.9	58251.2	52079.1	14867.3
TC0100008025.hg.1	15.85	16.05	15.82	YBX1	Y box binding protein 1	Multiple_Complex		59064.4	67847.1	57848.8	61586.8	5455.59
TC1200012628.hg.1	15.81	16.44	15.82	TMBIM6	transmembrane BAX inhibitor motif containing 6	Multiple_Complex		57449.2	88906.4	57848.8	68068.2	18047.6
TC1100012508.hg.1	15.81	15.9	15.81	RPS25	ribosomal protein S25	Multiple_Complex		57449.2	61147.3	57449.2	58681.9	2135.05
TC1100013110.hg.1	15.91	15.88	15.8	STT3A	STT3A, subunit of the oligosaccharyltransferase complex (catalytic)	Multiple_Complex		61572.6	60305.4	57052.4	59643.5	2331.65
TC0400012931.hg.1	15.64	15.57	15.8	G3BP2	GTPase activating protein (SH3 domain) binding protein 2	Multiple_Complex		51063.3	48644.9	57052.4	52253.5	4328.29
TC1900011795.hg.1	16.02	15.79	15.79	NDUFA3	NADH dehydrogenase (ubiquinone) 1 alpha subcomplex, 3, 9kDa	Multiple_Complex		66450.8	56658.3	56658.3	59922.5	5653.72
TC1700012356.hg.1	16	15.54	15.78	RPL26	ribosomal protein L26	Multiple_Complex		65536	47643.8	56266.9	56482.2	8948.06
TC1200012008.hg.1	15.69	15.76	15.76	TBX5	T-box 5	Multiple_Complex		52864.1	55492.3	55492.3	54616.2	1517.41
TC0600013727.hg.1	14.01	15.3	15.75	EZR	ezrin	Multiple_Complex		16498	40342.1	55109	37316.4	19482.5
TC0M00006434.hg.1	15.15	15.6	15.75	ND2	MTND2	Multiple_Complex		36358.4	49667	55109	47044.8	9646.42
TC0100018569.hg.1	16.03	15.78	15.74	HNRNPU	heterogeneous nuclear ribonucleoprotein U (scaffold attachment factor A)	Multiple_Complex		66913.1	56266.9	54728.3	59302.8	6635.44
TC1000007925.hg.1	15.88	15.96	15.72	EIF4EBP2	eukaryotic translation initiation factor 4E binding protein 2	Multiple_Complex		60305.4	63743.9	53974.9	59341.4	4955.36
TC1000011669.hg.1	14.86	15.82	15.71	LDB1	LIM domain binding 1	Multiple_Complex		29737.6	57848.8	53602	47062.8	15153.6
TC1700012344.hg.1	15.94	15.76	15.69	GABARAP	GABA(A) receptor-associated protein	Multiple_Complex		62866.3	55492.3	52864.1	57074.2	5185.38
TC0200006536.hg.1	16.04	15.68	15.69	RPS7	ribosomal protein S7	Multiple_Complex		67378.5	52498.9	52864.1	57580.5	8487.27
TC0800012451.hg.1	16.08	15.37	15.66	EIF3E	eukaryotic translation initiation factor 3, subunit E	Multiple_Complex		69272.7	42347.8	51776.1	54465.6	13662.4
TC0800010807.hg.1	15.67	15.55	15.66	RPL7	ribosomal protein L7	Multiple_Complex		52136.3	47975.2	51776.1	50629.2	2305.5
TC0600008757.hg.1	15.17	16.38	15.66	PNRC1	proline-rich nuclear receptor coactivator 1	Multiple_Complex		36865.9	85284.7	51776.1	57975.6	24797.6
TC0700013591.hg.1	15.69	15.65	15.65	ATP5J2	ATP synthase, H+ transporting, mitochondrial Fo complex subunit F2	Multiple_Complex		52864.1	51418.5	51418.5	51900.4	834.601
TC1700010859.hg.1	15.26	15.64	15.65	DCAKD	dephospho-CoA kinase domain containing	Multiple_Complex		39239	51063.3	51418.5	47240.3	6931.6
TC0900010588.hg.1	15.44	15.68	15.63	HNRNPK; MIR7-1	heterogeneous nuclear ribonucleoprotein K; microRNA 7-1	Multiple_Complex		44453.2	52498.9	50710.6	49220.9	4224.66
TC0100010066.hg.1	14.66	15.69	15.63	UBAP2L	ubiquitin associated protein 2 like	Multiple_Complex		25888.1	52864.1	50710.6	43154.3	14991.7
TC0700007034.hg.1	14.28	13.36	15.62	CREB5	cAMP responsive element binding protein 5	Multiple_Complex		19893.4	10513.8	50360.3	26922.5	20832.5
TC1200010779.hg.1	14.52	15.96	15.62	KRT8	keratin 8, type II	Multiple_Complex		23493.9	63743.9	50360.3	45866.1	20497.9
TC0500007434.hg.1	15.38	15.59	15.62	RPL41	Synthetic construct Homo sapiens clone IMAGE:100063377, MGC:190767 ribosomal protein L41 (RPL41) mRNA, encodes complete protein.	Multiple_Complex		42642.4	49323.9	50360.3	47442.2	4188.96
TC1200012803.hg.1	16.03	15.34	15.62	NACA	nascent polypeptide-associated complex alpha subunit	Multiple_Complex		66913.1	41476.3	50360.3	52916.6	12909.6
TC0600014316.hg.1	14.9	14.3	15.61	FILIP1	filamin A interacting protein 1	Multiple_Complex		30573.6	20171.1	50012.5	33585.7	15147
TC0400008984.hg.1	15.86	15.64	15.61	RPS3A; SNORD73A	ribosomal protein S3A; small nucleolar RNA, C/D box 73A	Multiple_Complex		59475.2	51063.3	50012.5	53517	5186.62
TC1100009169.hg.1	12.46	13.85	15.6	TAGLN	transgelin	Multiple_Complex		5634.22	14766.1	49667	23355.8	23239.2
TC1200012624.hg.1	15.26	16.26	15.59	TUBA1C	tubulin, alpha 1c	Multiple_Complex		39239	78478	49323.9	55680.3	20377.1
TC1100008462.hg.1	15.39	15.55	15.59	RPS3; SNORD15A	ribosomal protein S3; small nucleolar RNA, C/D box 15A	Multiple_Complex		42939	47975.2	49323.9	46746	3365.26
TC2100008561.hg.1	15.65	15.57	15.57	ATP5O	ATP synthase, H+ transporting, mitochondrial F1 complex, O subunit	Multiple_Complex		51418.5	48644.9	48644.9	49569.4	1601.36
TC1900008542.hg.1	15.48	15.56	15.56	RPS11; SNORD35B	ribosomal protein S11; small nucleolar RNA, C/D box 35B	Multiple_Complex		45703	48308.9	48308.9	47440.2	1504.51
TC0300013809.hg.1	15.99	15.58	15.55	RPL14	ribosomal protein L14	Multiple_Complex		65083.3	48983.2	47975.2	54013.9	9599.63
TC1500009636.hg.1	14.33	16.04	15.54	ANXA2	annexin A2	Multiple_Complex		20594.9	67378.5	47643.8	45205.7	23486.9
TC1200010518.hg.1	15.79	15	15.54	SLC38A2	solute carrier family 38, member 2	Multiple_Complex		56658.3	32768	47643.8	45690	12064.4
TC1800008358.hg.1	14.95	15.49	15.53	CDH2	cadherin 2, type 1, N-cadherin (neuronal)	Multiple_Complex		31651.8	46020.8	47314.7	41662.4	8693.57
TC0200007908.hg.1	14.82	15.62	15.52	ANTXR1	anthrax toxin receptor 1	Multiple_Complex		28924.4	50360.3	46987.8	42090.9	11526.5
TC1100013190.hg.1	14.33	15.95	15.51	CFL1	cofilin 1 (non-muscle)	Multiple_Complex		20594.9	63303.6	46663.3	43520.6	21527.1
TC1900006890.hg.1	15.65	15.66	15.51	RPS28	ribosomal protein S28	Multiple_Complex		51418.5	51776.1	46663.3	49952.6	2854.28
TC1200007826.hg.1	15.13	15.51	15.5	RPL41	ribosomal protein L41	Multiple_Complex		35857.8	46663.3	46341	42954	6147.6
TC0X00007222.hg.1	14.67	14.81	15.5	PLP2	proteolipid protein 2 (colonic epithelium-enriched)	Multiple_Complex		26068.1	28724.6	46341	33711.2	11018
TC0600007284.hg.1	15.49	16.43	15.49	HIST1H4E	histone cluster 1, H4e	Multiple_Complex		46020.8	88292.3	46020.8	60111.3	24405.4
TC0100018273.hg.1	14.88	15.83	15.48	ATP1A1	ATPase, Na+/K+ transporting, alpha 1 polypeptide	Multiple_Complex		30152.7	58251.2	45703	44702.3	14075.9
TC0100015875.hg.1	15.18	15.81	15.47	ILF2	interleukin enhancer binding factor 2	Multiple_Complex		37122.3	57449.2	45387.3	46652.9	10222.4
TC1200012798.hg.1	14.63	15.52	15.47	ATP5G2	ATP synthase, H+ transporting, mitochondrial Fo complex subunit C2 (subunit 9)	Multiple_Complex		25355.3	46987.8	45387.3	39243.5	12054.1
TC0700009292.hg.1	15.38	15.45	15.47	RPL41	Synthetic construct Homo sapiens clone IMAGE:100063377, MGC:190767 ribosomal protein L41 (RPL41) mRNA, encodes complete protein.; 60S ribosomal protein L41 [Source:UniProtKB/Swiss-Prot;Acc:P62945]	Coding		42642.4	44762.4	45387.3	44264	1438.72
TC0600007544.hg.1	14.57	15.91	15.46	TUBB	tubulin, beta class I	Multiple_Complex		24322.4	61572.6	45073.8	43656.3	18665.5
TC1400008625.hg.1	14.8	15.39	15.45	HNRNPC	heterogeneous nuclear ribonucleoprotein C (C1/C2)	Multiple_Complex		28526.2	42939	44762.4	38742.5	8894.45
TC1500007659.hg.1	15.53	15	15.45	PIAS1	protein inhibitor of activated STAT 1	Multiple_Complex		47314.7	32768	44762.4	41615	7767.3
TC0800007185.hg.1	14.88	14.93	15.44	RBPMS	RNA binding protein with multiple splicing	Multiple_Complex		30152.7	31216	44453.2	35274	7967.2
TC0400011173.hg.1	15.85	15.48	15.43	HNRNPDL	heterogeneous nuclear ribonucleoprotein D like	Multiple_Complex		59064.4	45703	44146.1	49637.8	8200.64
TC1500009036.hg.1	14.83	14.97	15.43	MEIS2	Meis homeobox 2	Multiple_Complex		29125.6	32093.6	44146.1	35121.8	7954.97
TC0700012086.hg.1	15.42	15.42	15.42	POLR2J	polymerase (RNA) II (DNA directed) polypeptide J, 13.3kDa	Multiple_Complex		43841.2	43841.2	43841.2	43841.2	8.91119e-12
TC1700009539.hg.1	15.83	15.82	15.4	PFN1	profilin 1	Multiple_Complex		58251.2	57848.8	43237.6	53112.6	8554.29
TC1100007876.hg.1	16.08	15.58	15.4	TMEM179B; MIR6748	transmembrane protein 179B; microRNA 6748	Multiple_Complex		69272.7	48983.2	43237.6	53831.2	13677.9
TC1000006703.hg.1	15.72	15.67	15.39	ATP5C1	ATP synthase, H+ transporting, mitochondrial F1 complex, gamma polypeptide 1	Multiple_Complex		53974.9	52136.3	42939	49683.4	5912.72
TC1100012613.hg.1	14.98	15.45	15.38	HSPA8; SNORD14C; SNORD14D	heat shock 70kDa protein 8; small nucleolar RNA, C/D box 14C; small nucleolar RNA, C/D box 14D	Multiple_Complex		32316.9	44762.4	42642.4	39907.2	6658.35
TC0400008943.hg.1	15.38	15.38	15.38	EDNRA	endothelin receptor type A	Multiple_Complex		42642.4	42642.4	42642.4	42642.4	0
TC0500009481.hg.1	15.83	15.41	15.37	ATP6V0E1	ATPase, H+ transporting, lysosomal 9kDa, V0 subunit e1	Multiple_Complex		58251.2	43538.4	42347.8	48045.8	8858.16
TC1500009079.hg.1	15.37	15.37	15.37	SRP14	signal recognition particle 14kDa	Multiple_Complex		42347.8	42347.8	42347.8	42347.8	0
TC0100015786.hg.1	15.37	15.37	15.37	POGZ	pogo transposable element with ZNF domain	Multiple_Complex		42347.8	42347.8	42347.8	42347.8	0
TC1700007014.hg.1	15.11	15.79	15.36	UBB	ubiquitin B	Multiple_Complex		35364.2	56658.3	42055.3	44692.6	10889.3
TC1200009796.hg.1	13.31	15.45	15.36	SLC2A14	solute carrier family 2 (facilitated glucose transporter), member 14	Multiple_Complex		10155.7	44762.4	42055.3	32324.5	19246.4
TC0500010585.hg.1	16.02	15.33	15.36	RPL37	ribosomal protein L37	Multiple_Complex		66450.8	41189.8	42055.3	49898.7	14341.2
TC0100007326.hg.1	15.19	15.37	15.34	RPL11	ribosomal protein L11	Multiple_Complex		37380.5	42347.8	41476.3	40401.6	2652.31
TC1300008819.hg.1	15.98	15.31	15.34	TPT1; SNORA31	tumor protein, translationally-controlled 1; small nucleolar RNA, H/ACA box 31	Multiple_Complex		64633.7	40622.7	41476.3	48910.9	13623
TC0500011418.hg.1	15.44	15.54	15.34	MEF2C	myocyte enhancer factor 2C	Multiple_Complex		44453.2	47643.8	41476.3	44524.4	3084.35
TC0300011060.hg.1	15.01	15.31	15.33	RHOA	ras homolog family member A	Multiple_Complex		32995.9	40622.7	41189.8	38269.5	4575.84
TC0700009061.hg.1	15.28	15.07	15.31	CALU	calumenin	Multiple_Complex		39786.7	34397.1	40622.7	38268.9	3378.99
TC1100006815.hg.1	14.2	14.38	15.31	WEE1	WEE1 G2 checkpoint kinase	Multiple_Complex		18820.3	21321.2	40622.7	26921.4	11931.4
TC0400008053.hg.1	15.94	15.48	15.3	AFF1	AF4/FMR2 family, member 1	Multiple_Complex		62866.3	45703	40342.1	49637.1	11766.2
TC0800007809.hg.1	14.56	15.25	15.3	YTHDF3	YTH N(6)-methyladenosine RNA binding protein 3	Multiple_Complex		24154.4	38967.9	40342.1	34488.2	8975.62
TC1900008019.hg.1	14.93	15.5	15.3	EIF3K	eukaryotic translation initiation factor 3, subunit K	Multiple_Complex		31216	46341	40342.1	39299.7	7616.15
TC1400007562.hg.1	16.1	15.54	15.3	SRSF5	serine/arginine-rich splicing factor 5	Multiple_Complex		70239.7	47643.8	40342.1	52741.9	15587.2
TSUnmapped00000753.hg.1	15.46	15.46	15.29	RPS25	ribosomal protein S25	Coding		45073.8	45073.8	40063.5	43403.7	2892.69
TC0900009654.hg.1	15.46	15.56	15.29	RPS6	ribosomal protein S6	Multiple_Complex		45073.8	48308.9	40063.5	44482	4154.42
TC0200013902.hg.1	15.38	15.14	15.29	RGPD5; RGPD8	RANBP2-like and GRIP domain containing 5; RANBP2-like and GRIP domain containing 8	Multiple_Complex		42642.4	36107.2	40063.5	39604.4	3291.67
TC1900008824.hg.1	14.21	14.85	15.29	MYADM	myeloid-associated differentiation marker	Multiple_Complex		18951.2	29532.2	40063.5	29515.6	10556.2
TC1000012423.hg.1	13.36	15.17	15.29	PFKP	phosphofructokinase, platelet	Multiple_Complex		10513.8	36865.9	40063.5	29147.7	16216.4
TC1900008164.hg.1	15.29	15.29	15.29	RPS19	ribosomal protein S19	Multiple_Complex		40063.5	40063.5	40063.5	40063.5	0
TC1100010732.hg.1	12.29	14.34	15.28	MYBPC3	myosin binding protein C, cardiac	Multiple_Complex		5007.93	20738.2	39786.7	21844.3	17415.8
TC1000011370.hg.1	12.84	15.02	15.27	ACTA2	actin, alpha 2, smooth muscle, aorta	Multiple_Complex		7332.05	33225.4	39511.9	26689.8	17056.4
TC1400008119.hg.1	15.51	14.96	15.27	PAPOLA	poly(A) polymerase alpha	Multiple_Complex		46663.3	31872	39511.9	39349	7397
TC0300007101.hg.1	14.88	15.53	15.26	RPSA; SNORA62; SNORA6	ribosomal protein SA; small nucleolar RNA, H/ACA box 62; small nucleolar RNA, H/ACA box 6	Multiple_Complex		30152.7	47314.7	39239	38902.1	8585.94
TC0800012144.hg.1	12.82	15.29	15.26	EEF1D	eukaryotic translation elongation factor 1 delta (guanine nucleotide exchange protein)	Multiple_Complex		7231.1	40063.5	39239	28844.5	18722.3
TC1100011131.hg.1	14.14	13.94	15.25	C11orf95	chromosome 11 open reading frame 95	Multiple_Complex		18053.6	15716.6	38967.9	24246	12803
TC0300010999.hg.1	13.12	14.57	15.25	MAP4	microtubule associated protein 4	Multiple_Complex		8902.53	24322.4	38967.9	24064.3	15034.4
TC1200012644.hg.1	15.38	15.32	15.25	PA2G4	proliferation-associated 2G4	Multiple_Complex		42642.4	40905.3	38967.9	40838.5	1838.13
TC1500007700.hg.1	15.02	15.24	15.24	RPLP1	ribosomal protein, large, P1	Multiple_Complex		33225.4	38698.8	38698.8	36874.3	3160.04
TC0300013824.hg.1	14.8	14.43	15.22	TDGF1	teratocarcinoma-derived growth factor 1	Multiple_Complex		28526.2	22073.1	38166	29588.4	8098.87
TC1200006555.hg.1	14.3	15.01	15.21	CCND2	cyclin D2	Multiple_Complex		20171.1	32995.9	37902.4	30356.4	9155.59
TC0100015899.hg.1	14.89	15.79	15.2	TPM3	tropomyosin 3	Multiple_Complex		30362.4	56658.3	37640.5	41553.8	13577.7
TC1100012308.hg.1	13.12	13.69	15.2	CRYAB	crystallin alpha B	Coding		8902.53	13216	37640.5	19919.7	15497.5
TC1600009362.hg.1	15.26	15.11	15.19	EMP2	epithelial membrane protein 2	Multiple_Complex		39239	35364.2	37380.5	37327.9	1937.95
TC1700009694.hg.1	14.94	15.23	15.18	MYH10	myosin, heavy chain 10, non-muscle	Multiple_Complex		31433.2	38431.5	37122.3	35662.3	3720.59
TC0200012339.hg.1	14.21	14.74	15.17	SLC8A1	solute carrier family 8 (sodium/calcium exchanger), member 1	Multiple_Complex		18951.2	27364.2	36865.9	27727.1	8962.88
TC0800008801.hg.1	12.62	13.61	15.16	TRIB1	tribbles pseudokinase 1	Multiple_Complex		6295.04	12503.1	36611.3	18469.8	16014.7
TC0300010076.hg.1	15.16	15	15.16	RPL35A	ribosomal protein L35a	Multiple_Complex		36611.3	32768	36611.3	35330.2	2218.91
TC1100010757.hg.1	15.3	15.16	15.16	MTCH2	mitochondrial carrier 2	Multiple_Complex		40342.1	36611.3	36611.3	37854.9	2154.02
TC1600009621.hg.1	15.02	15.15	15.15	SMG1	Salzman2013 ALT_ACCEPTOR, ALT_DONOR, coding, INTERNAL, intronic best transcript NM_015092	NonCoding		33225.4	36358.4	36358.4	35314.1	1808.81
TC0200011889.hg.1	15.82	15.44	15.14	LAPTM4A	lysosomal protein transmembrane 4 alpha	Multiple_Complex		57848.8	44453.2	36107.2	46136.4	10968.1
TC0700012780.hg.1	15.22	15.35	15.14	HIPK2	homeodomain interacting protein kinase 2	Multiple_Complex		38166	41764.8	36107.2	38679.3	2863.51
TC1800009286.hg.1	15.86	15.19	15.14	RPL17-C18orf32	RPL17-C18orf32 readthrough	Coding		59475.2	37380.5	36107.2	44321	13139.3
TC1700009368.hg.1	15.29	15.3	15.13	YWHAE	tyrosine 3-monooxygenase/tryptophan 5-monooxygenase activation protein, epsilon	Multiple_Complex		40063.5	40342.1	35857.8	38754.5	2512.45
TC0300014090.hg.1	14.66	14.39	15.13	ATP13A3	ATPase type 13A3	Multiple_Complex		25888.1	21469.5	35857.8	27738.5	7370.48
TC1700010551.hg.1	15.49	14.88	15.13	RPL23; SNORA21	ribosomal protein L23; small nucleolar RNA, H/ACA box 21	Multiple_Complex		46020.8	30152.7	35857.8	37343.8	8037.76
TC0900009673.hg.1	14.89	14.5	15.13	MLLT3	myeloid/lymphoid or mixed-lineage leukemia; translocated to, 3	Multiple_Complex		30362.4	23170.5	35857.8	29796.9	6362.55
TC1200008835.hg.1	14.19	15.26	15.11	ATP2A2	ATPase, Ca++ transporting, cardiac muscle, slow twitch 2	Multiple_Complex		18690.3	39239	35364.2	31097.8	10918.5
TC1200011527.hg.1	14.66	15.03	15.1	RPL41P5	ribosomal protein L41 pseudogene 5	Multiple_Complex		25888.1	33456.5	35119.9	31488.2	4920.61
TC0100014752.hg.1	15.09	15.09	15.09	GNG5	guanine nucleotide binding protein (G protein), gamma 5	Multiple_Complex		34877.3	34877.3	34877.3	34877.3	0
TC0X00011401.hg.1	15.01	15.31	15.09	RBMX; SNORD61	RNA binding motif protein, X-linked; small nucleolar RNA, C/D box 61	Multiple_Complex		32995.9	40622.7	34877.3	36165.3	3973.21
TC1900007108.hg.1	13.77	15.32	15.07	CALR	calreticulin	Multiple_Complex		13969.6	40905.3	34397.1	29757.3	14054.5
TC1600009077.hg.1	13.33	14.72	15.06	RPS2; SNORA64; SNORA10	ribosomal protein S2; small nucleolar RNA, H/ACA box 64; small nucleolar RNA, H/ACA box 10	Multiple_Complex		10297.5	26987.4	34159.5	23814.8	12243.3
TC1000011585.hg.1	14.74	15.21	15.06	GOT1	glutamic-oxaloacetic transaminase 1, soluble	Multiple_Complex		27364.2	37902.4	34159.5	33142	5342.27
TC1200011311.hg.1	15.37	15.18	15.06	NAP1L1	nucleosome assembly protein 1-like 1	Multiple_Complex		42347.8	37122.3	34159.5	37876.6	4145.93
TC0100008103.hg.1	15.24	15.06	15.06	RPS8; SNORD55; SNORD46; SNORD38A; SNORD38B	ribosomal protein S8; small nucleolar RNA, C/D box 55; small nucleolar RNA, C/D box 46; small nucleolar RNA, C/D box 38A; small nucleolar RNA, C/D box 38B	Multiple_Complex		38698.8	34159.5	34159.5	35672.6	2620.74
TC1500006994.hg.1	15	15.05	15.05	CHP1	calcineurin-like EF-hand protein 1	Multiple_Complex		32768	33923.6	33923.6	33538.4	667.163
TC2000008007.hg.1	15.53	15.3	15.04	RPS21	ribosomal protein S21	Multiple_Complex		47314.7	40342.1	33689.2	40448.7	6813.34
TC1700012283.hg.1	16.08	14.78	15.04	LUC7L3	LUC7-like 3 pre-mRNA splicing factor	Multiple_Complex		69272.7	28133.5	33689.2	43698.5	22321.5
TC1500009865.hg.1	15.22	15.04	15.04	ANP32A	acidic nuclear phosphoprotein 32 family member A	Multiple_Complex		38166	33689.2	33689.2	35181.5	2584.66
TC0500008810.hg.1	15.83	14.89	15.04	MATR3; SNORA74A; SNHG4	matrin 3; small nucleolar RNA, H/ACA box 74A; small nucleolar RNA host gene 4	Multiple_Complex		58251.2	30362.4	33689.2	40767.6	15232.3
TC0600014261.hg.1	14.34	15.14	15.04	DDX39B; SNORD84	DEAD (Asp-Glu-Ala-Asp) box polypeptide 39B; small nucleolar RNA, C/D box 84	Multiple_Complex		20738.2	36107.2	33689.2	30178.2	8264.23
TSUnmapped00000264.hg.1	15.04	15.04	15.04	RPL7A	ribosomal protein L7a	Coding		33689.2	33689.2	33689.2	33689.2	0
TC0700006648.hg.1	15.24	15.2	15.02	RAC1	ras-related C3 botulinum toxin substrate 1 (rho family, small GTP binding protein Rac1)	Multiple_Complex		38698.8	37640.5	33225.4	36521.6	2903.18
TC1600011317.hg.1	15.48	15.54	15.02	NME4	NME/NM23 nucleoside diphosphate kinase 4	Multiple_Complex		45703	47643.8	33225.4	42190.7	7824.58
TC1900009752.hg.1	14.59	15.69	15.02	PRDX2	peroxiredoxin 2	Multiple_Complex		24662	52864.1	33225.4	36917.2	14459
TC0500007972.hg.1	15.54	16.27	15.01	VCAN	versican	Multiple_Complex		47643.8	79023.8	32995.9	53221.2	23515.4
TC1400010582.hg.1	13.09	14.15	15.01	FITM1	fat storage-inducing transmembrane protein 1	Coding		8719.32	18179.2	32995.9	19964.8	12236.4
TC0100010284.hg.1	14.33	14.7	15	PEA15	phosphoprotein enriched in astrocytes 15	Multiple_Complex		20594.9	26615.9	32768	26659.6	6086.66
TC1200012801.hg.1	13.44	15.48	14.99	CS	citrate synthase	Multiple_Complex		11113.3	45703	32541.7	29786	17458.7
TC1000008310.hg.1	13.93	14.36	14.99	LDB3	LIM domain binding 3	Coding		15608	21027.6	32541.7	23059.1	8647.66
TC0200006627.hg.1	15.91	15.7	14.99	ID2	inhibitor of DNA binding 2, dominant negative helix-loop-helix protein	Multiple_Complex		61572.6	53231.8	32541.7	49115.3	14946.8
TC0500009250.hg.1	16.03	15.05	14.98	UBLCP1	ubiquitin-like domain containing CTD phosphatase 1	Multiple_Complex		66913.1	33923.6	32316.9	44384.5	19526.8
TC0X00008794.hg.1	14.92	14.75	14.97	SLC6A8	solute carrier family 6 (neurotransmitter transporter), member 8	Multiple_Complex		31000.4	27554.5	32093.6	30216.2	2369.02
TC0600007084.hg.1	14.24	14.12	14.96	RBM24	RNA binding motif protein 24	Multiple_Complex		19349.4	17805.1	31872	23008.8	7714.46
TC0200011690.hg.1	14.88	14.92	14.96	YWHAQ	tyrosine 3-monooxygenase/tryptophan 5-monooxygenase activation protein, theta	Multiple_Complex		30152.7	31000.4	31872	31008.4	859.652
TC1300010030.hg.1	15.42	14.5	14.95	N4BP2L2	NEDD4 binding protein 2-like 2	Multiple_Complex		43841.2	23170.5	31651.8	32887.8	10390.7
TC0100018338.hg.1	14.47	14.83	14.94	NAV1	neuron navigator 1	Multiple_Complex		22693.6	29125.6	31433.2	27750.8	4529.06
TC0100017491.hg.1	16.05	14.94	14.94	ENAH	enabled homolog (Drosophila)	Multiple_Complex		67847.1	31433.2	31433.2	43571.2	21023.6
TC0100016218.hg.1	14.45	15.02	14.94	RGS5	regulator of G-protein signaling 5	Multiple_Complex		22381.2	33225.4	31433.2	29013.3	5813.02
TC0600013361.hg.1	13.53	13.96	14.93	CITED2	Cbp/p300-interacting transactivator, with Glu/Asp rich carboxy-terminal domain, 2	Coding		11828.7	15936	31216	19660.2	10216.2
TC0100013908.hg.1	13.08	14.28	14.93	SLC2A1	solute carrier family 2 (facilitated glucose transporter), member 1	Multiple_Complex		8659.09	19893.4	31216	19922.8	11278.5
TC0300007136.hg.1	13.78	14.77	14.93	CTNNB1	catenin (cadherin-associated protein), beta 1	Multiple_Complex		14066.7	27939.1	31216	24407.3	9103.85
TC1500006870.hg.1	14.59	14.35	14.92	C15orf41	chromosome 15 open reading frame 41	Multiple_Complex		24662	20882.4	31000.4	25514.9	5112.65
TC0300012718.hg.1	15.87	14.88	14.91	PLOD2	procollagen-lysine, 2-oxoglutarate 5-dioxygenase 2	Multiple_Complex		59888.9	30152.7	30786.3	40275.9	16988.2
TC1100006491.hg.1	14.44	15.25	14.91	RPLP2; SNORA52	ribosomal protein, large, P2; small nucleolar RNA, H/ACA box 52	Multiple_Complex		22226.6	38967.9	30786.3	30660.3	8371.38
TC0500008008.hg.1	14.83	14.9	14.9	COX7C; MIR3607	cytochrome c oxidase subunit VIIc; microRNA 3607	Multiple_Complex		29125.6	30573.6	30573.6	30090.9	836.019
TC0300011860.hg.1	14.89	14.89	14.89	RPL24	ribosomal protein L24	Multiple_Complex		30362.4	30362.4	30362.4	30362.4	0
TC0500007075.hg.1	16.34	14.75	14.88	SUB1	SUB1 homolog, transcriptional regulator	Multiple_Complex		82952.6	27554.5	30152.7	46886.6	31261.1
TC1000008092.hg.1	14.21	14.75	14.88	VDAC2	voltage-dependent anion channel 2	Multiple_Complex		18951.2	27554.5	30152.7	25552.8	5862.91
TC1100013147.hg.1	14.64	14.87	14.87	RPS13; SNORD14B	ribosomal protein S13; small nucleolar RNA, C/D box 14B	Multiple_Complex		25531.7	29944.4	29944.4	28473.5	2547.71
TC0500007154.hg.1	12.23	13.21	14.87	SLC1A3	solute carrier family 1 (glial high affinity glutamate transporter), member 3	Multiple_Complex		4803.93	9475.59	29944.4	14741.3	13371.9
TC1500009736.hg.1	14.32	15.25	14.85	PPIB	peptidylprolyl isomerase B (cyclophilin B)	Multiple_Complex		20452.6	38967.9	29532.2	29650.9	9258.22
TC0500009700.hg.1	14.75	14.95	14.85	CANX	calnexin	Multiple_Complex		27554.5	31651.8	29532.2	29579.5	2049.06
TC0300009168.hg.1	15.23	14.63	14.85	SELT; SELT.1	selenoprotein T; SELT protein; Selenoprotein T; cDNA FLJ90525 fis, clone NT2RP4001001, highly similar to Selenoprotein T [Source:UniProtKB/TrEMBL;Acc:Q6IAK0]; Transcript Identified by AceView, Entrez Gene ID(s) 51714	Multiple_Complex		38431.5	25355.3	29532.2	31106.3	6678.69
TC0500008479.hg.1	15.74	14.18	14.84	SNX2	sorting nexin 2	Multiple_Complex		54728.3	18561.2	29328.2	34205.9	18570.4
TC0100015971.hg.1	15.05	14.26	14.83	GON4L	gon-4-like (C. elegans)	Multiple_Complex		33923.6	19619.5	29125.6	27556.2	7280.03
TC0600009362.hg.1	11.36	13.67	14.83	HEY2	hes-related family bHLH transcription factor with YRPW motif 2	Multiple_Complex		2628.46	13034.1	29125.6	14929.4	13349.9
TC0200011040.hg.1	14.43	15.32	14.82	ITM2C	integral membrane protein 2C	Multiple_Complex		22073.1	40905.3	28924.4	30634.3	9531.83
TC0200009920.hg.1	15.96	14.76	14.82	SSB	Sjogren syndrome antigen B (autoantigen La)	Multiple_Complex		63743.9	27746.2	28924.4	40138.2	20451.7
TC1500010776.hg.1	14.1	14.34	14.8	IDH3A	isocitrate dehydrogenase 3 (NAD+) alpha	Multiple_Complex		17559.9	20738.2	28526.2	22274.8	5642.31
TC0600012113.hg.1	14.55	14.23	14.79	BMP5	bone morphogenetic protein 5	Multiple_Complex		23987.6	19215.7	28329.2	23844.2	4558.41
TC1100008049.hg.1	15.06	15.22	14.79	BANF1	barrier to autointegration factor 1	Multiple_Complex		34159.5	38166	28329.2	33551.6	4946.52
TC0100010806.hg.1	14.75	14.97	14.79	XPR1	xenotropic and polytropic retrovirus receptor 1	Multiple_Complex		27554.5	32093.6	28329.2	29325.8	2428.15
TC1200011936.hg.1	15.98	15.04	14.79	ATXN2	ataxin 2	Multiple_Complex		64633.7	33689.2	28329.2	42217.4	19597.3
TC1200011971.hg.1	14.95	14.67	14.79	RPL6	ribosomal protein L6	Multiple_Complex		31651.8	26068.1	28329.2	28683	2808.6
TC0300009500.hg.1	15.27	15.03	14.77	FNDC3B	fibronectin type III domain containing 3B	Multiple_Complex		39511.9	33456.5	27939.1	33635.9	5788.47
TC1200008677.hg.1	14.78	14.63	14.77	RPL18A	ribosomal protein L18a	Multiple_Complex		28133.5	25355.3	27939.1	27142.6	1550.92
TC0500013232.hg.1	14.98	14.59	14.76	SMAD5	SMAD family member 5	Multiple_Complex		32316.9	24662	27746.2	28241.7	3851.44
TC0100009938.hg.1	14.57	14.5	14.76	MLLT11	myeloid/lymphoid or mixed-lineage leukemia; translocated to, 11	Multiple_Complex		24322.4	23170.5	27746.2	25079.7	2379.97
TC2000007105.hg.1	13.76	15.11	14.76	TM9SF4	transmembrane 9 superfamily protein member 4	Multiple_Complex		13873.1	35364.2	27746.2	25661.1	10896.2
TC1700006773.hg.1	13.59	15.09	14.76	TMEM88	transmembrane protein 88	Coding		12331	34877.3	27746.2	24984.8	11524
TC1400009529.hg.1	13.54	14.6	14.76	ACTN1; HMGN1P3	actinin, alpha 1; high mobility group nucleosome binding domain 1 pseudogene 3	Multiple_Complex		11910.9	24833.5	27746.2	21496.9	8428.42
TC1400009214.hg.1	14.99	15.64	14.75	BMP4	bone morphogenetic protein 4	Multiple_Complex		32541.7	51063.3	27554.5	37053.2	12386.8
TC2000007915.hg.1	13.58	15.28	14.75	GNAS	GNAS complex locus	Multiple_Complex		12245.8	39786.7	27554.5	26529	13799.1
TC0900012225.hg.1	14.75	14.68	14.75	RNF38	ring finger protein 38	Multiple_Complex		27554.5	26249.5	27554.5	27119.5	753.463
TC0800010502.hg.1	15.12	14.89	14.75	RPS20; SNORD54	ribosomal protein S20; small nucleolar RNA, C/D box 54	Multiple_Complex		35610.1	30362.4	27554.5	31175.7	4088.93
TC0400010785.hg.1	15.5	15.27	14.74	IGFBP7	insulin like growth factor binding protein 7	Multiple_Complex		46341	39511.9	27364.2	37739	9611.82
TC0900011510.hg.1	15.19	14.82	14.73	RPL35	ribosomal protein L35	Multiple_Complex		37380.5	28924.4	27175.1	31160	5457.66
TC0100014514.hg.1	14.49	14.49	14.71	SERBP1	SERPINE1 mRNA binding protein 1	Multiple_Complex		23010.4	23010.4	26801	24274	2188.5
TC1600008175.hg.1	14.53	14.53	14.71	NUTF2	nuclear transport factor 2	Multiple_Complex		23657.3	23657.3	26801	24705.2	1815
TC0700012461.hg.1	14.78	14.7	14.7	WASL	Wiskott-Aldrich syndrome-like	Multiple_Complex		28133.5	26615.9	26615.9	27121.7	876.179
TC0100017072.hg.1	15.15	14.42	14.7	ELK4	ELK4, ETS-domain protein (SRF accessory protein 1)	Multiple_Complex		36358.4	21920.6	26615.9	28298.3	7364.45
TC0100015310.hg.1	12.64	13.87	14.7	SLC16A1	solute carrier family 16 (monocarboxylate transporter), member 1	Multiple_Complex		6382.92	14972.2	26615.9	15990.3	10154.8
TC0100010334.hg.1	14.7	14.7	14.7	UFC1	ubiquitin-fold modifier conjugating enzyme 1	Multiple_Complex		26615.9	26615.9	26615.9	26615.9	0
TC0200007155.hg.1	9.73	13.89	14.7	EHD3	EH domain containing 3	Coding		849.223	15181.2	26615.9	14215.4	12910.5
TC0100017310.hg.1	14.75	14.64	14.7	ESRRG	estrogen-related receptor gamma	Multiple_Complex		27554.5	25531.7	26615.9	26567.3	1012.29
TC0100013021.hg.1	13.41	14.81	14.69	HSPB7	heat shock 27kDa protein family, member 7 (cardiovascular)	Multiple_Complex		10884.6	28724.6	26432	22013.7	9706.06
TC1000010265.hg.1	15.14	14.47	14.69	ITGB1	integrin beta 1	Multiple_Complex		36107.2	22693.6	26432	28411	6922.3
TC1000010727.hg.1	14.69	14.69	14.69	ANK3	ankyrin 3, node of Ranvier (ankyrin G)	Multiple_Complex		26432	26432	26432	26432	0
TC0700010275.hg.1	14.57	14.9	14.68	NDUFA4	NDUFA4, mitochondrial complex associated	Multiple_Complex		24322.4	30573.6	26249.5	27048.5	3201.28
TC0900009949.hg.1	12.41	13.86	14.68	TPM2	tropomyosin 2 (beta)	Multiple_Complex		5442.3	14868.8	26249.5	15520.2	10418.9
TC1900011902.hg.1	14.98	14.57	14.67	SMIM7; MED26	small integral membrane protein 7; mediator complex subunit 26	Multiple_Complex		32316.9	24322.4	26068.1	27569.1	4203.28
TSUnmapped00000253.hg.1	13.49	13.88	14.67	HYOU1	hypoxia up-regulated 1	Coding		11505.2	15076.4	26068.1	17549.9	7590.03
TC0600011386.hg.1	13.21	13.72	14.66	IER3	immediate early response 3	Coding		9475.59	13493.7	25888.1	16285.8	8555.07
TC1900007622.hg.1	15.38	14.86	14.66	ZNF254	zinc finger protein 254	Multiple_Complex		42642.4	29737.6	25888.1	32756	8775.52
TC1600011505.hg.1	14.64	15.09	14.65	NPIPB4	nuclear pore complex interacting protein family, member B4	Multiple_Complex		25531.7	34877.3	25709.3	28706.1	5345.17
TC0300013461.hg.1	13.78	15.23	14.65	MASP1	mannan-binding lectin serine peptidase 1 (C4/C2 activating component of Ra-reactive factor)	Multiple_Complex		14066.7	38431.5	25709.3	26069.1	12186.3
TC1100010092.hg.1	14.65	14.85	14.65	EIF4G2; SNORD97	eukaryotic translation initiation factor 4 gamma, 2; small nucleolar RNA, C/D box 97	Multiple_Complex		25709.3	29532.2	25709.3	26983.6	2207.17
TC0500012182.hg.1	14.46	14.57	14.64	HSPA9	heat shock 70kDa protein 9 (mortalin)	Multiple_Complex		22536.9	24322.4	25531.7	24130.3	1506.61
TC1900007397.hg.1	14.55	14.65	14.64	UBA52	ubiquitin A-52 residue ribosomal protein fusion product 1	Multiple_Complex		23987.6	25709.3	25531.7	25076.2	946.915
TC1400010741.hg.1	14.8	14.82	14.63	RPS29; RPL32P29	ribosomal protein S29; ribosomal protein L32 pseudogene 29	Multiple_Complex		28526.2	28924.4	25355.3	27602	1955.83
TC0200008632.hg.1	15.09	14.61	14.63	RPL31	ribosomal protein L31	Multiple_Complex		34877.3	25006.2	25355.3	28412.9	5601.01
TC1500010884.hg.1	14.72	14.3	14.61	RPL4; SNORD16; SNORD18A; SNORD18B; SNORD18C	ribosomal protein L4; small nucleolar RNA, C/D box 16; small nucleolar RNA, C/D box 18A; small nucleolar RNA, C/D box 18B; small nucleolar RNA, C/D box 18C	Multiple_Complex		26987.4	20171.1	25006.2	24054.9	3506.34
TC1000007132.hg.1	13.89	15.07	14.61	BAMBI	BMP and activin membrane-bound inhibitor	Multiple_Complex		15181.2	34397.1	25006.2	24861.5	9608.77
TC0600011185.hg.1	15.56	15.58	14.6	HIST1H2BK	histone cluster 1, H2bk	Multiple_Complex		48308.9	48983.2	24833.5	40708.5	13752.3
TC1000006917.hg.1	14.73	14.14	14.59	CACNB2	calcium channel, voltage-dependent, beta 2 subunit	Multiple_Complex		27175.1	18053.6	24662	23296.9	4711.49
TC0400007447.hg.1	15.37	14.25	14.59	SLAIN2	SLAIN motif family member 2	Multiple_Complex		42347.8	19484	24662	28831.2	11988.6
TC0100009241.hg.1	13.35	13.04	14.58	S1PR1	sphingosine-1-phosphate receptor 1	Multiple_Complex		10441.2	8422.31	24491.6	14451.7	8753.21
TC0800011561.hg.1	14.62	14.48	14.58	EIF3H	eukaryotic translation initiation factor 3, subunit H	Multiple_Complex		25180.2	22851.5	24491.6	24174.4	1196.31
TC0800010285.hg.1	13.14	13.39	14.57	SLC20A2	solute carrier family 20 (phosphate transporter), member 2	Multiple_Complex		9026.81	10734.7	24322.4	14694.7	8381.51
TC0100011272.hg.1	14.9	14.48	14.57	ZBED6; ZC3H11A	zinc finger, BED-type containing 6; zinc finger CCCH-type containing 11A	Multiple_Complex		30573.6	22851.5	24322.4	25915.8	4100.26
TC0300012346.hg.1	13.94	14.8	14.56	RPN1	ribophorin I	Multiple_Complex		15716.6	28526.2	24154.4	22799.1	6511.48
TC0300012897.hg.1	14.2	14.26	14.55	SSR3	signal sequence receptor, gamma (translocon-associated protein gamma)	Multiple_Complex		18820.3	19619.5	23987.6	20809.1	2781.49
TC0700010509.hg.1	15.09	14.27	14.55	CYCS	cytochrome c, somatic	Coding		34877.3	19756	23987.6	26206.9	7801.14
TC1600007353.hg.1	14.44	14.53	14.53	NPIPB8	nuclear pore complex interacting protein family, member B8	Coding		22226.6	23657.3	23657.3	23180.4	826.033
TC0500007738.hg.1	13.85	15.09	14.53	MAP1B	microtubule associated protein 1B	Multiple_Complex		14766.1	34877.3	23657.3	24433.6	10078
TC1500008840.hg.1	13.31	14.22	14.52	TJP1	tight junction protein 1	Multiple_Complex		10155.7	19083	23493.9	17577.5	6795.36
TC1200011916.hg.1	15.12	14.69	14.52	PPP1CC	protein phosphatase 1, catalytic subunit, gamma isozyme	Multiple_Complex		35610.1	26432	23493.9	28512	6320.24
TC1100006731.hg.1	13.31	14.07	14.52	ILK	integrin linked kinase	Multiple_Complex		10155.7	17198.6	23493.9	16949.4	6672.61
TC0600012709.hg.1	14.47	13.03	14.5	POPDC3	popeye domain containing 3	Multiple_Complex		22693.6	8364.13	23170.5	18076.1	8414.17
TC0400009258.hg.1	12.83	14.01	14.5	PALLD	palladin, cytoskeletal associated protein	Multiple_Complex		7281.4	16498	23170.5	15649.9	7978.41
TC1700011449.hg.1	14.49	14.87	14.49	DDX5; MIR3064; MIR5047	DEAD (Asp-Glu-Ala-Asp) box helicase 5; microRNA 3064; microRNA 5047	Multiple_Complex		23010.4	29944.4	23010.4	25321.8	4003.35
TC1100010289.hg.1	12.69	12	14.49	CSRP3	cysteine and glycine-rich protein 3 (cardiac LIM protein)	Coding		6608.01	4096	23010.4	11238.1	10272.2
TC0900009929.hg.1	13.26	14.71	14.49	VCP	valosin containing protein	Multiple_Complex		9809.75	26801	23010.4	19873.7	8919.36
TC0400012670.hg.1	14.58	14.47	14.47	FAT1	FAT atypical cadherin 1	Multiple_Complex		24491.6	22693.6	22693.6	23293	1038.06
TC0X00008249.hg.1	15.18	14.55	14.45	SLC25A5	solute carrier family 25 (mitochondrial carrier; adenine nucleotide translocator), member 5	Multiple_Complex		37122.3	23987.6	22381.2	27830.4	8087.06
TC1100012121.hg.1	14.9	14.35	14.45	TMEM123	transmembrane protein 123	Multiple_Complex		30573.6	20882.4	22381.2	24612.4	5216.67
TC1200010900.hg.1	13.96	14.52	14.45	SMARCC2	SWI/SNF related, matrix associated, actin dependent regulator of chromatin, subfamily c, member 2	Multiple_Complex		15936	23493.9	22381.2	20603.7	4080.47
TC1500008984.hg.1	14.35	14.45	14.45	NOP10	NOP10 ribonucleoprotein	Multiple_Complex		20882.4	22381.2	22381.2	21881.6	865.334
TC0100007898.hg.1	14.45	14.47	14.45	MACF1; KIAA0754	microtubule-actin crosslinking factor 1; KIAA0754	Multiple_Complex		22381.2	22693.6	22381.2	22485.3	180.382
TC1000009983.hg.1	13.96	14.01	14.44	NEBL	nebulette	Multiple_Complex		15936	16498	22226.6	18220.2	3481.02
TC0100008289.hg.1	14.44	14.43	14.44	OSBPL9	oxysterol binding protein-like 9	Multiple_Complex		22226.6	22073.1	22226.6	22175.4	88.6408
TC1100011257.hg.1	13.74	14.48	14.42	EFEMP2	EGF containing fibulin-like extracellular matrix protein 2	Multiple_Complex		13682.1	22851.5	21920.6	19484.7	5046.74
TC0200016018.hg.1	14.66	14.41	14.41	NCL	nucleolin	Multiple_Complex		25888.1	21769.2	21769.2	23142.2	2378.04
TC1200012648.hg.1	13.05	13.56	14.41	MYL6	myosin light chain 6	Multiple_Complex		8480.89	12077.2	21769.2	14109.1	6873.22
TC0300009815.hg.1	14.02	14.36	14.41	LPP	LIM domain containing preferred translocation partner in lipoma	Multiple_Complex		16612.7	21027.6	21769.2	19803.2	2787.79
TC0900008483.hg.1	15.3	14.06	14.4	SLC31A1	solute carrier family 31 (copper transporter), member 1	Multiple_Complex		40342.1	17079.8	21618.8	26346.9	12330.9
TC0300011173.hg.1	14.25	15.1	14.4	NT5DC2	5-nucleotidase domain containing 2	Multiple_Complex		19484	35119.9	21618.8	25407.6	8478.58
TC1000009908.hg.1	14.22	14.03	14.4	RSU1	Ras suppressor protein 1	Multiple_Complex		19083	16728.3	21618.8	19143.4	2445.84
TC1900006896.hg.1	13.86	14.27	14.38	HNRNPM	heterogeneous nuclear ribonucleoprotein M	Multiple_Complex		14868.8	19756	21321.2	18648.6	3365.7
TC0100011847.hg.1	13.99	15.02	14.38	ARF1; MIR3620	ADP-ribosylation factor 1; microRNA 3620	Multiple_Complex		16270.8	33225.4	21321.2	23605.8	8705.13
TC0100015696.hg.1	15.1	15.24	14.38	HIST2H2BF	histone cluster 2, H2bf	Multiple_Complex		35119.9	38698.8	21321.2	31713.3	9175.99
TC0700008246.hg.1	14.83	14.5	14.37	DMTF1	cyclin D binding myb-like transcription factor 1	Multiple_Complex		29125.6	23170.5	21173.9	24490	4136.81
TC1200010618.hg.1	13.45	14.99	14.37	TUBA1A	tubulin, alpha 1a	Multiple_Complex		11190.6	32541.7	21173.9	21635.4	10683
TC1600010452.hg.1	13.06	14.53	14.36	DOK4	docking protein 4	Multiple_Complex		8539.88	23657.3	21027.6	17741.6	8076.69
TC0200016347.hg.1	12.96	14.73	14.35	HDLBP	high density lipoprotein binding protein	Multiple_Complex		7967.99	27175.1	20882.4	18675.2	9791.96
TC0300007745.hg.1	14.26	14.09	14.35	ARL6IP5	ADP-ribosylation factor like GTPase 6 interacting protein 5	Multiple_Complex		19619.5	17438.6	20882.4	19313.5	1742.15
TC0400011600.hg.1	14.7	14.34	14.34	PITX2	paired-like homeodomain 2	Multiple_Complex		26615.9	20738.2	20738.2	22697.4	3393.51
TC1400009194.hg.1	13.57	12.81	14.34	FERMT2	fermitin family member 2	Multiple_Complex		12161.2	7181.15	20738.2	13360.2	6857.57
TC1200012570.hg.1	11.59	13.06	14.34	CACNA1C	calcium channel, voltage-dependent, L type, alpha 1C subunit	Multiple_Complex		3082.75	8539.88	20738.2	10786.9	9039.65
TC0100016625.hg.1	13.32	14.5	14.33	GLUL	glutamate-ammonia ligase	Multiple_Complex		10226.3	23170.5	20594.9	17997.2	6851.91
TC1700007319.hg.1	13.84	14.44	14.32	WSB1	WD repeat and SOCS box containing 1	Multiple_Complex		14664.1	22226.6	20452.6	19114.4	3954.87
TC0200014407.hg.1	14.65	14.49	14.32	DARS	aspartyl-tRNA synthetase	Multiple_Complex		25709.3	23010.4	20452.6	23057.4	2628.62
TC0100013588.hg.1	14.96	14.28	14.32	PTP4A2	protein tyrosine phosphatase type IVA, member 2	Multiple_Complex		31872	19893.4	20452.6	24072.7	6760.18
TC0100007268.hg.1	14.88	14.5	14.31	CDC42	cell division cycle 42	Multiple_Complex		30152.7	23170.5	20311.4	24544.9	5062.58
TC0300011485.hg.1	14.81	14.53	14.31	FOXP1	forkhead box P1	Multiple_Complex		28724.6	23657.3	20311.4	24231.1	4235.87
TC1000009930.hg.1	14.01	13.64	14.31	HACD1	3-hydroxyacyl-CoA dehydratase 1	Multiple_Complex		16498	12765.8	20311.4	16525.1	3772.84
TC0300007165.hg.1	15.3	14.28	14.31	NKTR	natural killer cell triggering receptor	Multiple_Complex		40342.1	19893.4	20311.4	26849	11687.3
TC1900009272.hg.1	13.76	14.58	14.31	AES	amino-terminal enhancer of split	Multiple_Complex		13873.1	24491.6	20311.4	19558.7	5349.13
TC1700008232.hg.1	13.94	14.36	14.3	PDK2	pyruvate dehydrogenase kinase, isozyme 2	Multiple_Complex		15716.6	21027.6	20171.1	18971.8	2851.42
TC0300011452.hg.1	14.29	14.16	14.29	UBA3	ubiquitin-like modifier activating enzyme 3	Multiple_Complex		20031.7	18305.6	20031.7	19456.4	996.568
TC0300008863.hg.1	14.55	14.11	14.29	CDV3	CDV3 homolog (mouse)	Multiple_Complex		23987.6	17682.1	20031.7	20567.1	3186.66
TC2200007313.hg.1	9.5	13.98	14.29	TRIOBP; NOL12	TRIO and F-actin binding protein; nucleolar protein 12	Multiple_Complex		724.077	16158.4	20031.7	12304.8	10214.4
TC1100009521.hg.1	12.11	14.56	14.28	APLP2	amyloid beta (A4) precursor-like protein 2	Multiple_Complex		4420.52	24154.4	19893.4	16156.1	10384.2
TC2000007277.hg.1	13.94	14.61	14.28	RPN2	ribophorin II	Multiple_Complex		15716.6	25006.2	19893.4	20205.4	4652.68
TC1400008919.hg.1	13.3	12.95	14.28	CFL2	cofilin 2 (muscle)	Multiple_Complex		10085.5	7912.95	19893.4	12630.6	6382.84
TC1800007911.hg.1	12.75	12.92	14.28	MYOM1	myomesin 1	Multiple_Complex		6888.62	7750.1	19893.4	11510.7	7272.37
TC1700011121.hg.1	14.77	14.06	14.27	TOB1	transducer of ERBB2, 1	Multiple_Complex		27939.1	17079.8	19756	21591.6	5657.63
TC0200012854.hg.1	14.67	14.44	14.27	RAB1A	RAB1A, member RAS oncogene family	Multiple_Complex		26068.1	22226.6	19756	22683.6	3180.81
TC0600012747.hg.1	15.88	15.97	14.27	CD24	CD24 molecule	Multiple_Complex		60305.4	64187.3	19756	48082.9	24608.5
TC0500013359.hg.1	14	14.25	14.27	PPP2CA	protein phosphatase 2, catalytic subunit, alpha isozyme	Multiple_Complex		16384	19484	19756	18541.3	1873.23
TC2100008390.hg.1	12.68	14.55	14.27	PTTG1IP	pituitary tumor-transforming 1 interacting protein	Multiple_Complex		6562.36	23987.6	19756	16768.6	9088.6
TC1600006633.hg.1	14.26	14.26	14.26	SRRM2	serine/arginine repetitive matrix 2	Multiple_Complex		19619.5	19619.5	19619.5	19619.5	0
TC0100012247.hg.1	12.5	13.83	14.25	KIF26B	kinesin family member 26B	Multiple_Complex		5792.62	14562.8	19484	13279.8	6935.26
TC0200015538.hg.1	14.96	14.14	14.25	KLF7	Kruppel-like factor 7 (ubiquitous)	Multiple_Complex		31872	18053.6	19484	23136.5	7598.85
TC0100010648.hg.1	14.56	14.61	14.24	PRDX6	peroxiredoxin 6	Multiple_Complex		24154.4	25006.2	19349.4	22836.7	3049.97
TC0100010592.hg.1	14.16	14.45	14.24	PRRC2C	proline-rich coiled-coil 2C	Multiple_Complex		18305.6	22381.2	19349.4	20012.1	2117.06
TC0900008879.hg.1	14.58	14.56	14.23	SET	SET nuclear proto-oncogene	Multiple_Complex		24491.6	24154.4	19215.7	22620.6	2953.51
TC1400010257.hg.1	14.55	14.09	14.23	HSP90AA1	heat shock protein 90kDa alpha (cytosolic), class A member 1	Multiple_Complex		23987.6	17438.6	19215.7	20214	3386.67
TC1600010174.hg.1	13.33	13.44	14.22	MYLK3	myosin light chain kinase 3	Multiple_Complex		10297.5	11113.3	19083	13497.9	4853.99
TC0100016018.hg.1	12.78	13.01	14.22	CRABP2	cellular retinoic acid binding protein 2	Coding		7033.37	8248.98	19083	11455.1	6633.84
TC2000009959.hg.1	13.61	14.18	14.21	CSNK2A1	casein kinase 2, alpha 1 polypeptide	Multiple_Complex		12503.1	18561.2	18951.2	16671.8	3615.47
TC1700012469.hg.1	14.62	14.2	14.2	SUMO2	small ubiquitin-like modifier 2	Multiple_Complex		25180.2	18820.3	18820.3	20940.2	3671.88
TC0400011168.hg.1	14.19	14.21	14.19	HNRNPD	heterogeneous nuclear ribonucleoprotein D	Multiple_Complex		18690.3	18951.2	18690.3	18777.2	150.634
TC1200012151.hg.1	13.54	14.42	14.19	RPLP0	ribosomal protein, large, P0	Multiple_Complex		11910.9	21920.6	18690.3	17507.3	5108.62
TC0100015715.hg.1	14.09	14.94	14.19	SF3B4	splicing factor 3b, subunit 4, 49kDa	Multiple_Complex		17438.6	31433.2	18690.3	22520.7	7743.76
TC0200010021.hg.1	15.19	14.25	14.18	H3F3AP4; H3F3A; H3F3B	Homo sapiens H3 histone, family 3A, pseudogene 4 (H3F3AP4), non-coding RNA.; Homo sapiens H3 histone, family 3A, mRNA (cDNA clone MGC:47761 IMAGE:6014954), complete cds.; Homo sapiens H3 histone, family 3B (H3.3B), mRNA (cDNA clone MGC:87782 IMAGE:3884607), complete cds.; Homo sapiens H3 histone, family 3A, mRNA (cDNA clone MGC:87783 IMAGE:5162817), complete cds.	Multiple_Complex		37380.5	19484	18561.2	25141.9	10609
TC0500006523.hg.1	14.61	14	14.18	NDUFS6	NADH dehydrogenase (ubiquinone) Fe-S protein 6, 13kDa (NADH-coenzyme Q reductase)	Multiple_Complex		25006.2	16384	18561.2	19983.8	4483.71
TC1000010468.hg.1	13.2	13.82	14.18	CXCL12	chemokine (C-X-C motif) ligand 12	Multiple_Complex		9410.14	14462.2	18561.2	14144.5	4583.78
TC1200007687.hg.1	14.11	14.35	14.17	EIF4B	eukaryotic translation initiation factor 4B	Multiple_Complex		17682.1	20882.4	18433	18999.1	1673.6
TC1600007037.hg.1	14.52	14.55	14.17	NPIPA7	nuclear pore complex interacting protein family, member A7	Coding		23493.9	23987.6	18433	21971.5	3074.38
TC0800008321.hg.1	13.45	13.69	14.17	LAPTM4B	lysosomal protein transmembrane 4 beta	Multiple_Complex		11190.6	13216	18433	14279.9	3736.54
TC1500010050.hg.1	14.17	14.14	14.17	COX5A	cytochrome c oxidase subunit Va	Multiple_Complex		18433	18053.6	18433	18306.5	219.015
TC1400007155.hg.1	14.86	14.2	14.16	C14orf166	chromosome 14 open reading frame 166	Multiple_Complex		29737.6	18820.3	18305.6	22287.8	6456.81
TC1100011838.hg.1	13.66	13.27	14.16	PICALM	phosphatidylinositol binding clathrin assembly protein	Multiple_Complex		12944	9877.98	18305.6	13709.2	4265.61
TC1100013004.hg.1	13.55	14.09	14.16	CTNND1	catenin (cadherin-associated protein), delta 1	Multiple_Complex		11993.8	17438.6	18305.6	15912.7	3421.44
TC1600009916.hg.1	14.06	14.36	14.16	NPIPB11	nuclear pore complex interacting protein family, member B11	Coding		17079.8	21027.6	18305.6	18804.3	2020.64
TC1200012629.hg.1	14.04	13.81	14.15	DAZAP2	DAZ associated protein 2	Multiple_Complex		16844.6	14362.3	18179.2	16462	1936.99
TC0300013090.hg.1	14.38	13.96	14.15	PHC3	polyhomeotic homolog 3 (Drosophila)	Multiple_Complex		21321.2	15936	18179.2	18478.8	2705.07
TC1200010281.hg.1	13.94	13.7	14.15	FAM60A	family with sequence similarity 60, member A	Multiple_Complex		15716.6	13307.9	18179.2	15734.6	2435.67
TC0X00011173.hg.1	13.68	14.17	14.15	IDH3G	isocitrate dehydrogenase 3 (NAD+) gamma	Multiple_Complex		13124.7	18433	18179.2	16579	2994.14
TC1100012948.hg.1	14.45	14.72	14.15	IFITM2	interferon induced transmembrane protein 2	Multiple_Complex		22381.2	26987.4	18179.2	22515.9	4405.67
TC0600007231.hg.1	13.43	14.12	14.15	LRRC16A	leucine rich repeat containing 16A	Multiple_Complex		11036.5	17805.1	18179.2	15673.6	4020.16
TC0200014775.hg.1	14.88	13.65	14.14	KCNH7	potassium channel, voltage gated eag related subfamily H, member 7	Multiple_Complex		30152.7	12854.6	18053.6	20353.6	8875.45							2019-03-06
TC0100009903.hg.1	13.68	14.11	14.14	RPRD2	regulation of nuclear pre-mRNA domain containing 2	Multiple_Complex		13124.7	17682.1	18053.6	16286.8	2744.73
TSUnmapped00000677.hg.1	14.11	14.14	14.14	RPL7A	ribosomal protein L7a	Coding		17682.1	18053.6	18053.6	17929.8	214.508
TC0100013134.hg.1	13.5	14.42	14.13	CAPZB	capping protein (actin filament) muscle Z-line, beta	Multiple_Complex		11585.2	21920.6	17928.9	17144.9	5212.1
TC0700010321.hg.1	14.26	13.92	14.12	ETV1	ets variant 1	Multiple_Complex		19619.5	15500.2	17805.1	17641.6	2064.5
TC0300013829.hg.1	13.5	14.04	14.12	RBM5	RNA binding motif protein 5	Multiple_Complex		11585.2	16844.6	17805.1	15411.6	3348.38
TC0300013908.hg.1	13.95	13.98	14.12	FXR1	fragile X mental retardation, autosomal homolog 1	Multiple_Complex		15825.9	16158.4	17805.1	16596.5	1059.8
TC1900006470.hg.1	11.74	14.83	14.11	BSG	basigin (Ok blood group)	Multiple_Complex		3420.52	29125.6	17682.1	16742.7	12878.3
TC0500011721.hg.1	14.97	13.72	14.11	REEP5	receptor accessory protein 5	Multiple_Complex		32093.6	13493.7	17682.1	21089.8	9756.99
TC0X00007561.hg.1	13.14	14.16	14.11	NONO	non-POU domain containing, octamer-binding	Multiple_Complex		9026.81	18305.6	17682.1	15004.8	5186.51
TC0300011273.hg.1	13.05	14.35	14.1	ARF4	ADP-ribosylation factor 4	Multiple_Complex		8480.89	20882.4	17559.9	15641.1	6419.57
TC0500013423.hg.1	13.94	14.45	14.09	HNRNPH1	heterogeneous nuclear ribonucleoprotein H1 (H)	Multiple_Complex		15716.6	22381.2	17438.6	18512.1	3459.57
TC2000009376.hg.1	13.31	13.95	14.09	STAU1	staufen double-stranded RNA binding protein 1	Multiple_Complex		10155.7	15825.9	17438.6	14473.4	3825.22
TC0200009440.hg.1	15.66	14.19	14.09	R3HDM1	R3H domain containing 1	Multiple_Complex		51776.1	18690.3	17438.6	29301.7	19473.5
TC1200009800.hg.1	11.96	14.26	14.09	SLC2A3	solute carrier family 2 (facilitated glucose transporter), member 3	Multiple_Complex		3983.99	19619.5	17438.6	13680.7	8468.1
TC0100009837.hg.1	12.12	13.05	14.08	PDE4DIP	phosphodiesterase 4D interacting protein	Multiple_Complex		4451.27	8480.89	17318.2	10083.4	6581.45
TC1700007296.hg.1	13.96	14.19	14.08	MTRNR2L1	MT-RNR2-like 1	Coding		15936	18690.3	17318.2	17314.8	1377.15
TC1100011568.hg.1	14.41	13.66	14.07	FCHSD2	FCH and double SH3 domains 2	Multiple_Complex		21769.2	12944	17198.6	17303.9	4413.52
TC0800007848.hg.1	12.6	12.86	14.07	TRIM55	tripartite motif containing 55	Multiple_Complex		6208.38	7434.4	17198.6	10280.4	6022.54
TC0600013062.hg.1	14.22	13.97	14.07	TRDN	triadin	Coding		19083	16046.8	17198.6	17442.8	1532.75
TC1100007227.hg.1	13.48	13.46	14.07	HIPK3	homeodomain interacting protein kinase 3	Multiple_Complex		11425.7	11268.4	17198.6	13297.6	3379.26
TC0700008081.hg.1	13.76	14.17	14.07	MDH2	malate dehydrogenase 2	Multiple_Complex		13873.1	18433	17198.6	16501.5	2358.5
TC0200015009.hg.1	13.91	13.53	14.07	ATF2	activating transcription factor 2	Multiple_Complex		15393.1	11828.7	17198.6	14806.8	2732.54
TC0800007080.hg.1	15.32	14.46	14.06	BNIP3L	BCL2/adenovirus E1B 19kDa interacting protein 3-like	Multiple_Complex		40905.3	22536.9	17079.8	26840.6	12482.2
TC1600007354.hg.1	14.06	13.85	14.06	EIF3C; EIF3CL	eukaryotic translation initiation factor 3, subunit C; eukaryotic translation initiation factor 3, subunit C-like	Multiple_Complex		17079.8	14766.1	17079.8	16308.5	1335.8
TC0700010538.hg.1	14.39	13.58	14.05	HNRNPA2B1	heterogeneous nuclear ribonucleoprotein A2/B1	Multiple_Complex		21469.5	12245.8	16961.8	16892.4	4612.23
TC0500006737.hg.1	14.24	14.05	14.05	2019-03-06	membrane associated ring finger 6	Multiple_Complex		19349.4	16961.8	16961.8	17757.6	1378.48
TC0X00009356.hg.1	13.98	13.67	14.05	TMEM47	transmembrane protein 47	Coding		16158.4	13034.1	16961.8	15384.8	2075.01
TC1000012561.hg.1	14.07	13.26	14.04	JMJD1C	jumonji domain containing 1C	Multiple_Complex		17198.6	9809.75	16844.6	14617.6	4167.52
TC1700011815.hg.1	11.59	13.08	14.04	MXRA7	matrix-remodelling associated 7	Multiple_Complex		3082.75	8659.09	16844.6	9528.82	6922.04
TC1200011327.hg.1	13.3	13.78	14.04	CSRP2	cysteine and glycine-rich protein 2	Multiple_Complex		10085.5	14066.7	16844.6	13665.6	3397.35
TC1100010761.hg.1	14.08	13.66	14.04	FNBP4	formin binding protein 4	Multiple_Complex		17318.2	12944	16844.6	15702.3	2400.41
TC1000010249.hg.1	14.32	13.72	14.03	KIF5B	kinesin family member 5B	Multiple_Complex		20452.6	13493.7	16728.3	16891.5	3482.34
TC0600011173.hg.1	14	14.34	14.03	GUSBP2	glucuronidase, beta pseudogene 2	Multiple_Complex		16384	20738.2	16728.3	17950.1	2420.62
TC0400012857.hg.1	12.78	12.37	14.03	RAPGEF2	Rap guanine nucleotide exchange factor 2	Multiple_Complex		7033.37	5293.48	16728.3	9685.04	6161.34
TC1600009202.hg.1	14.37	14.25	14.03	CREBBP	CREB binding protein	Multiple_Complex		21173.9	19484	16728.3	19128.7	2244.01
TC1700006738.hg.1	11.7	14.56	14.03	EIF5A	eukaryotic translation initiation factor 5A	Multiple_Complex		3326.99	24154.4	16728.3	14736.6	10555.6
TC0600008509.hg.1	13.36	13.51	14.02	KCNQ5	potassium channel, voltage gated KQT-like subfamily Q, member 5	Multiple_Complex		10513.8	11665.8	16612.7	12930.8	3240.25
TC1000011704.hg.1	13.1	13.04	14.02	NT5C2	5-nucleotidase, cytosolic II	Multiple_Complex		8779.97	8422.31	16612.7	11271.7	4628.94
TC0X00006770.hg.1	14.67	13.99	14.01	SMS	spermine synthase	Multiple_Complex		26068.1	16270.8	16498	19612.3	5592.07
TC1600009856.hg.1	13.67	14.08	14.01	EIF3C; EIF3CL	eukaryotic translation initiation factor 3, subunit C; eukaryotic translation initiation factor 3, subunit C-like	Multiple_Complex		13034.1	17318.2	16498	15616.7	2273.94
TC0300011023.hg.1	13.82	15.1	14.01	SHISA5	shisa family member 5	Multiple_Complex		14462.2	35119.9	16498	22026.7	11384.6
TC0600010962.hg.1	15.67	13.88	14.01	DEK	DEK proto-oncogene	Multiple_Complex		52136.3	15076.4	16498	27903.5	20998.2
TC1000010273.hg.1	14.05	14.34	14	NRP1	neuropilin 1	Multiple_Complex		16961.8	20738.2	16384	18028	2364.79
TC1200011224.hg.1	11.17	12.27	14	LRRC10	leucine rich repeat containing 10	Coding		2304.12	4938.99	16384	7875.7	7485.25
TC1600007001.hg.1	13.62	14.17	14	NOMO1	NODAL modulator 1	Multiple_Complex		12590.1	18433	16384	15802.3	2964.55
TC1600007362.hg.1	13.93	14.37	13.99	ATXN2L	ataxin 2-like	Multiple_Complex		15608	21173.9	16270.8	17684.3	3040.25
TC1500007619.hg.1	12.43	14.82	13.98	SMAD6	SMAD family member 6	Multiple_Complex		5518.27	28924.4	16158.4	16867	11719.1
TC0300007359.hg.1	13.87	14.39	13.97	NDUFAF3	NADH dehydrogenase (ubiquinone) complex I, assembly factor 3	Multiple_Complex		14972.2	21469.5	16046.8	17496.2	3482.69
TC2200008859.hg.1	13.98	13.97	13.97	NDUFA6	NADH dehydrogenase (ubiquinone) 1 alpha subcomplex, 6, 14kDa	Multiple_Complex		16158.4	16046.8	16046.8	16084	64.4406
TC0100010543.hg.1	14.49	14.59	13.96	ATP1B1	ATPase, Na+/K+ transporting, beta 1 polypeptide	Multiple_Complex		23010.4	24662	15936	21202.8	4635.34
TC1900007260.hg.1	13.61	13.52	13.96	TPM4	tropomyosin 4	Multiple_Complex		12503.1	11747	15936	13395.4	2232.49
TC0500008794.hg.1	12.96	13.58	13.95	CTNNA1	catenin (cadherin-associated protein), alpha 1	Multiple_Complex		7967.99	12245.8	15825.9	12013.2	3934.12
TC0400007938.hg.1	14.45	13.92	13.95	BMP2K	BMP2 inducible kinase	Multiple_Complex		22381.2	15500.2	15825.9	17902.4	3882.14
TC0400007879.hg.1	14.3	13.86	13.95	USO1	USO1 vesicle transport factor	Multiple_Complex		20171.1	14868.8	15825.9	16955.3	2825.79
TC2000006799.hg.1	14.02	13.62	13.94	DSTN	destrin (actin depolymerizing factor)	Multiple_Complex		16612.7	12590.1	15716.6	14973.1	2111.86
TC1800007096.hg.1	13.14	13.26	13.94	FHOD3	formin homology 2 domain containing 3	Multiple_Complex		9026.81	9809.75	15716.6	11517.7	3657.34
TC0800012410.hg.1	13.77	13.9	13.93	WHSC1L1	Wolf-Hirschhorn syndrome candidate 1-like 1	Multiple_Complex		13969.6	15286.8	15608	14954.8	868.219
TC1700008709.hg.1	15.02	13.9	13.93	BPTF	bromodomain PHD finger transcription factor	Multiple_Complex		33225.4	15286.8	15608	21373.4	10265.4
TC0400012940.hg.1	12.03	13.93	13.92	SEC31A	SEC31 homolog A, COPII coat complex component	Multiple_Complex		4182.07	15608	15500.2	11763.4	6565.88
TC0200013515.hg.1	13.38	13.83	13.92	STARD7	StAR-related lipid transfer domain containing 7	Multiple_Complex		10660.6	14562.8	15500.2	13574.5	2566.7
TC1400006656.hg.1	13.3	13.99	13.92	OXA1L	oxidase (cytochrome c) assembly 1-like	Multiple_Complex		10085.5	16270.8	15500.2	13952.2	3370.72
TC0100016917.hg.1	12.21	12.99	13.91	CSRP1	cysteine and glycine-rich protein 1	Multiple_Complex		4737.79	8135.41	15393.1	9422.12	5442.96
TC1100010688.hg.1	14.47	13.91	13.91	PHF21A	PHD finger protein 21A	Multiple_Complex		22693.6	15393.1	15393.1	17826.6	4214.94
TC0200008334.hg.1	10.28	13.26	13.91	SMYD1	SET and MYND domain containing 1	Multiple_Complex		1243.34	9809.75	15393.1	8815.41	7127.12
TC0700007285.hg.1	14.72	13.73	13.91	CDK13	cyclin-dependent kinase 13	Multiple_Complex		26987.4	13587.6	15393.1	18656	7271.45
TC0200010328.hg.1	13.5	13.3	13.91	SLC39A10	solute carrier family 39 (zinc transporter), member 10	Multiple_Complex		11585.2	10085.5	15393.1	12354.6	2736.17
TC0100017748.hg.1	12.91	13.7	13.9	SIPA1L2	signal-induced proliferation-associated 1 like 2	Multiple_Complex		7696.57	13307.9	15286.8	12097.1	3937.33
TC1700010076.hg.1	13.08	14.19	13.9	USP22	ubiquitin specific peptidase 22	Multiple_Complex		8659.09	18690.3	15286.8	14212.1	5101.22
TC1900010164.hg.1	14.41	13.99	13.9	ZNF208	zinc finger protein 208	Multiple_Complex		21769.2	16270.8	15286.8	17775.6	3493.36
TC1000012329.hg.1	15.31	14.49	13.9	BNIP3	BCL2/adenovirus E1B 19kDa interacting protein 3	Multiple_Complex		40622.7	23010.4	15286.8	26306.7	12985.6
TC0200009447.hg.1	14	13.81	13.9	UBXN4	UBX domain protein 4	Multiple_Complex		16384	14362.3	15286.8	15344.4	1012.07
TC1600009958.hg.1	13.71	14.29	13.9	NPIPB4	nuclear pore complex interacting protein family, member B4	Multiple_Complex		13400.5	20031.7	15286.8	16239.7	3416.76
TC2200007486.hg.1	13.9	13.9	13.9	XRCC6	X-ray repair complementing defective repair in Chinese hamster cells 6	Multiple_Complex		15286.8	15286.8	15286.8	15286.8	0
TC0100010863.hg.1	13.4	13.89	13.89	LAMC1	laminin, gamma 1 (formerly LAMB2)	Multiple_Complex		10809.4	15181.2	15181.2	13723.9	2524.07
TC0800006752.hg.1	12.62	14.14	13.89	GATA4	GATA binding protein 4	Multiple_Complex		6295.04	18053.6	15181.2	13176.6	6130.24
TC1800008750.hg.1	13.46	13.76	13.89	TCF4	transcription factor 4	Multiple_Complex		11268.4	13873.1	15181.2	13440.9	1991.87
TC1600007255.hg.1	15.15	13.64	13.89	RBBP6	retinoblastoma binding protein 6	Multiple_Complex		36358.4	12765.8	15181.2	21435.1	12980.2
TC1600011501.hg.1	13.72	14.24	13.89	NPIPB3	nuclear pore complex interacting protein family, member B3	Multiple_Complex		13493.7	19349.4	15181.2	16008.1	3014.14
TC1900011774.hg.1	12.97	13.4	13.89	EMP3	epithelial membrane protein 3	Multiple_Complex		8023.41	10809.4	15181.2	11338	3608.06
TC1800009229.hg.1	13.62	13.53	13.88	SMAD4	SMAD family member 4	Multiple_Complex		12590.1	11828.7	15076.4	13165	1698.47
TC0X00010648.hg.1	13.88	13.86	13.88	RPL39; SNORA69	ribosomal protein L39; small nucleolar RNA, H/ACA box 69	Multiple_Complex		15076.4	14868.8	15076.4	15007.2	119.835
TC0500009422.hg.1	13.95	13.92	13.87	NPM1	nucleophosmin (nucleolar phosphoprotein B23, numatrin)	Multiple_Complex		15825.9	15500.2	14972.2	15432.8	430.82
TC2000006916.hg.1	13.68	13.87	13.87	RPL41P1	ribosomal protein L41 pseudogene 1	Multiple_Complex		13124.7	14972.2	14972.2	14356.4	1066.65
TC1700011045.hg.1	13.41	14.08	13.87	PHB	prohibitin	Multiple_Complex		10884.6	17318.2	14972.2	14391.7	3255.85
TC1700007189.hg.1	12.04	12.95	13.87	ALDH3A2	aldehyde dehydrogenase 3 family, member A2	Multiple_Complex		4211.15	7912.95	14972.2	9032.11	5467.13
TC0100011777.hg.1	14.81	14.02	13.86	H3F3A; H3F3AP4	H3 histone, family 3A; H3 histone, family 3A, pseudogene 4	Multiple_Complex		28724.6	16612.7	14868.8	20068.7	7546.78
TC0200007015.hg.1	13.93	13.86	13.86	RAB10	RAB10, member RAS oncogene family	Multiple_Complex		15608	14868.8	14868.8	15115.2	426.793
TC1700007866.hg.1	12.06	14.11	13.85	NKIRAS2	NFKB inhibitor interacting Ras-like 2	Multiple_Complex		4269.94	17682.1	14766.1	12239.4	7054.05
TC2200007626.hg.1	14.29	13.97	13.85	ATXN10	ataxin 10	Multiple_Complex		20031.7	16046.8	14766.1	16948.2	2746.12
TC0200013516.hg.1	13.23	14.28	13.84	TMEM127	transmembrane protein 127	Coding		9607.86	19893.4	14664.1	14721.8	5143
TC1100011590.hg.1	14.06	13.9	13.84	RAB6A	RAB6A, member RAS oncogene family	Multiple_Complex		17079.8	15286.8	14664.1	15676.9	1254.19
TC0100008692.hg.1	13.96	13.49	13.83	SRSF11	serine/arginine-rich splicing factor 11	Multiple_Complex		15936	11505.2	14562.8	14001.3	2268.12
TC0600009789.hg.1	13.93	13.84	13.83	TAB2	TGF-beta activated kinase 1/MAP3K7 binding protein 2	Multiple_Complex		15608	14664.1	14562.8	14945	576.448
TC0100007886.hg.1	13.83	13.83	13.83	NDUFS5	NADH dehydrogenase (ubiquinone) Fe-S protein 5, 15kDa (NADH-coenzyme Q reductase)	Multiple_Complex		14562.8	14562.8	14562.8	14562.8	0
TC1300006675.hg.1	14.13	13.99	13.83	SNORD102; SNORA27; RPL21	small nucleolar RNA, C/D box 102; small nucleolar RNA, H/ACA box 27; ribosomal protein L21	Multiple_Complex		17928.9	16270.8	14562.8	16254.2	1683.12
TC0X00007026.hg.1	14.45	13.62	13.83	USP9X	ubiquitin specific peptidase 9, X-linked	Multiple_Complex		22381.2	12590.1	14562.8	16511.4	5178.24
TC1100008505.hg.1	14.39	13.73	13.83	EMSY	EMSY BRCA2-interacting transcriptional repressor	Multiple_Complex		21469.5	13587.6	14562.8	16540	4296.86
TC0200007628.hg.1	13.81	13.81	13.82	RPS27A	ribosomal protein S27a	Multiple_Complex		14362.3	14362.3	14462.2	14395.6	57.676
TC1200012716.hg.1	13.91	14.16	13.82	COX6A1	cytochrome c oxidase subunit VIa polypeptide 1	Multiple_Complex		15393.1	18305.6	14462.2	16053.7	2005.04
TC0100009889.hg.1	12.98	13.51	13.82	VPS45	vacuolar protein sorting 45 homolog (S. cerevisiae)	Multiple_Complex		8079.22	11665.8	14462.2	11402.4	3199.64
TC0100010193.hg.1	13.18	14.26	13.81	PRCC	papillary renal cell carcinoma (translocation-associated)	Multiple_Complex		9280.58	19619.5	14362.3	14420.8	5169.7
TC0200010443.hg.1	13.15	14.18	13.81	CFLAR	CASP8 and FADD like apoptosis regulator	Multiple_Complex		9089.59	18561.2	14362.3	14004.4	4745.92
TC1200008666.hg.1	14.8	14.52	13.8	HSP90B1; MIR3652	heat shock protein 90kDa beta (Grp94), member 1; microRNA 3652	Multiple_Complex		28526.2	23493.9	14263.1	22094.4	7233.81
TC1300008793.hg.1	13.63	14.15	13.8	TSC22D1	TSC22 domain family, member 1	Multiple_Complex		12677.7	18179.2	14263.1	15040	2831.85
TC0900009569.hg.1	13.8	13.4	13.8	NFIB	nuclear factor I/B	Multiple_Complex		14263.1	10809.4	14263.1	13111.9	1993.99
TC1000011485.hg.1	12.35	13.11	13.8	PDLIM1	PDZ and LIM domain 1	Multiple_Complex		5220.6	8841.04	14263.1	9441.58	4551.06
TC1200007615.hg.1	13.71	13.34	13.8	DIP2B	disco-interacting protein 2 homolog B	Multiple_Complex		13400.5	10369.1	14263.1	12677.6	2045.2
TC1900008435.hg.1	12.23	14.16	13.79	SEPW1	selenoprotein W, 1	Multiple_Complex		4803.93	18305.6	14164.6	12424.7	6916.96
TC0400012487.hg.1	13.81	13.81	13.79	VEGFC	vascular endothelial growth factor C	Multiple_Complex		14362.3	14362.3	14164.6	14296.4	114.16
TC1200009753.hg.1	10.03	13.74	13.79	MLF2	myeloid leukemia factor 2	Multiple_Complex		1045.52	13682.1	14164.6	9630.72	7438.92
TC0600008109.hg.1	13.77	14.03	13.78	VEGFA	vascular endothelial growth factor A	Multiple_Complex		13969.6	16728.3	14066.7	14921.5	1565.44
TC0100013194.hg.1	14.41	13.93	13.78	EIF4G3	eukaryotic translation initiation factor 4 gamma, 3	Multiple_Complex		21769.2	15608	14066.7	17148	4075.6
TC1600011364.hg.1	13.82	13.85	13.78	NPIPB5	nuclear pore complex interacting protein family, member B5	Multiple_Complex		14462.2	14766.1	14066.7	14431.7	350.674
TC1500008485.hg.1	13.18	13.43	13.78	IGF1R	insulin-like growth factor 1 receptor	Multiple_Complex		9280.58	11036.5	14066.7	11461.3	2421.18
TC1500010871.hg.1	14.12	13.61	13.77	ZNF280D	zinc finger protein 280D	Multiple_Complex		17805.1	12503.1	13969.6	14759.2	2737.77
TC0100010008.hg.1	14.28	13.74	13.77	LCE1E	late cornified envelope 1E	Coding		19893.4	13682.1	13969.6	15848.3	3506.05
TC1300009980.hg.1	12.21	12.96	13.77	LMO7	LIM domain 7	Multiple_Complex		4737.79	7967.99	13969.6	8891.78	4684.71
TC1500009952.hg.1	13.76	14.39	13.76	PKM	pyruvate kinase, muscle	Multiple_Complex		13873.1	21469.5	13873.1	16405.2	4385.79
TC1200012640.hg.1	14.26	13.82	13.76	BLOC1S1	biogenesis of lysosomal organelles complex-1, subunit 1	Multiple_Complex		19619.5	14462.2	13873.1	15984.9	3161.38
TC0900011603.hg.1	13.87	15.39	13.76	ENG	endoglin	Multiple_Complex		14972.2	42939	13873.1	23928.1	16473.1
TC0400010463.hg.1	13.95	13.59	13.76	RPL9	ribosomal protein L9	Multiple_Complex		15825.9	12331	13873.1	14010	1751.48
TC0400007169.hg.1	14.15	13.74	13.76	PCDH7	protocadherin 7	Multiple_Complex		18179.2	13682.1	13873.1	15244.8	2543.06
TC0500009319.hg.1	13.79	13.75	13.75	CCNG1	cyclin G1	Multiple_Complex		14164.6	13777.2	13777.2	13906.4	223.626
TC0200007200.hg.1	13.22	13.47	13.75	LTBP1	latent transforming growth factor beta binding protein 1	Multiple_Complex		9541.5	11346.8	13777.2	11555.2	2125.55
TC0700013602.hg.1	13.71	13.71	13.74	POLR2J3	polymerase (RNA) II (DNA directed) polypeptide J3	Multiple_Complex		13400.5	13400.5	13682.1	13494.4	162.566
TC0100009414.hg.1	14.57	13.85	13.74	ATP5F1	ATP synthase, H+ transporting, mitochondrial Fo complex subunit B1	Multiple_Complex		24322.4	14766.1	13682.1	17590.2	5855.42
TC1400006970.hg.1	14.39	13.42	13.73	PNN	pinin, desmosome associated protein	Multiple_Complex		21469.5	10960.3	13587.6	15339.1	5469.16
TC0500012100.hg.1	12.69	13.56	13.73	H2AFY	H2A histone family, member Y	Multiple_Complex		6608.01	12077.2	13587.6	10757.6	3672.14
TC0600014259.hg.1	12.96	13.71	13.72	ATP6V1G2-DDX39B	ATP6V1G2-DDX39B readthrough (NMD candidate)	Multiple_Complex		7967.99	13400.5	13493.7	11620.7	3163.72
TC1000008643.hg.1	14.11	14.08	13.72	SCD	stearoyl-CoA desaturase (delta-9-desaturase)	Multiple_Complex		17682.1	17318.2	13493.7	16164.7	2320.25
TC1000007491.hg.1	13.59	13.56	13.71	TIMM23	translocase of inner mitochondrial membrane 23 homolog (yeast)	Multiple_Complex		12331	12077.2	13400.5	12602.9	702.305
TC1100010712.hg.1	12.55	13.36	13.71	ARHGAP1	Rho GTPase activating protein 1	Multiple_Complex		5996.9	10513.8	13400.5	9970.41	3731.6
TC0100014995.hg.1	13.74	13.41	13.7	CNN3	calponin 3, acidic	Multiple_Complex		13682.1	10884.6	13307.9	12624.9	1518.69
TC0X00011308.hg.1	13.97	13.61	13.7	RPL36A	ribosomal protein L36a	Multiple_Complex		16046.8	12503.1	13307.9	13952.6	1857.73
TC1900007871.hg.1	13.85	13.85	13.7	COX6B1	cytochrome c oxidase subunit VIb polypeptide 1 (ubiquitous)	Multiple_Complex		14766.1	14766.1	13307.9	14280	841.86
TC1400009732.hg.1	14.56	14.45	13.7	C14orf1	chromosome 14 open reading frame 1	Multiple_Complex		24154.4	22381.2	13307.9	19947.9	5818.28
TC1200006935.hg.1	13.21	13.93	13.7	ATF7IP	activating transcription factor 7 interacting protein	Multiple_Complex		9475.59	15608	13307.9	12797.2	3097.96
TC1400009175.hg.1	13.94	13.92	13.7	NID2	nidogen 2 (osteonidogen)	Multiple_Complex		15716.6	15500.2	13307.9	14841.6	1332.57
TC0700006781.hg.1	12.73	12.94	13.7	BZW2	basic leucine zipper and W2 domains 2	Multiple_Complex		6793.79	7858.29	13307.9	9320.01	3494.43
TC0400010230.hg.1	14.42	14.08	13.69	GBA3	Jeck2013 ANTISENSE, coding, INTERNAL, intronic best transcript NM_020973	Multiple_Complex		21920.6	17318.2	13216	17484.9	4354.69
TC0200014971.hg.1	13.22	13.56	13.69	SP3	Sp3 transcription factor	Multiple_Complex		9541.5	12077.2	13216	11611.6	1880.99
TC0100018424.hg.1	14.08	13.56	13.69	HNRNPR	heterogeneous nuclear ribonucleoprotein R	Multiple_Complex		17318.2	12077.2	13216	14203.8	2756.58
TC1800008584.hg.1	12.77	13.48	13.69	ATP5A1	ATP synthase, H+ transporting, mitochondrial F1 complex, alpha subunit 1, cardiac muscle	Multiple_Complex		6984.79	11425.7	13216	10542.2	3208.2
TC1400009186.hg.1	14.48	13.81	13.68	ERO1A	endoplasmic reticulum oxidoreductase alpha	Multiple_Complex		22851.5	14362.3	13124.7	16779.5	5294.77
TC1600011527.hg.1	12.93	14.21	13.68	VKORC1	vitamin K epoxide reductase complex subunit 1	Multiple_Complex		7804.01	18951.2	13124.7	13293.3	5575.5
TC0800012427.hg.1	14.22	13.58	13.68	STAU2	staufen double-stranded RNA binding protein 2	Multiple_Complex		19083	12245.8	13124.7	14817.8	3719.78
TC1300007135.hg.1	14.52	14.38	13.68	ITM2B	integral membrane protein 2B	Multiple_Complex		23493.9	21321.2	13124.7	19313.3	5468.44
TC1900007908.hg.1	13.12	14.26	13.68	CAPNS1	calpain, small subunit 1	Multiple_Complex		8902.53	19619.5	13124.7	13882.3	5398.49
TC0900009520.hg.1	13.3	13.91	13.67	PTPRD	protein tyrosine phosphatase, receptor type, D	Multiple_Complex		10085.5	15393.1	13034.1	12837.6	2659.25
TC1100013022.hg.1	13.55	14.58	13.67	FADS2	fatty acid desaturase 2	Multiple_Complex		11993.8	24491.6	13034.1	16506.5	6934.85
TC0600007203.hg.1	14.34	13.91	13.67	ACOT13	acyl-CoA thioesterase 13	Multiple_Complex		20738.2	15393.1	13034.1	16388.5	3947.31
TC1500006663.hg.1	13.6	13.65	13.67	RPL41P2	ribosomal protein L41 pseudogene 2	Multiple_Complex		12416.8	12854.6	13034.1	12768.5	317.548
TC0100011192.hg.1	12.4	14.14	13.67	IPO9	importin 9	Multiple_Complex		5404.7	18053.6	13034.1	12164.1	6369.17
TC1000006891.hg.1	13.73	14.49	13.67	VIM	vimentin	Multiple_Complex		13587.6	23010.4	13034.1	16544	5606.9
TC0200016672.hg.1	14.49	13.69	13.67	RTN4	reticulon 4	Multiple_Complex		23010.4	13216	13034.1	16420.2	5708.05
TC1000011988.hg.1	14.11	13.66	13.67	EIF3A	eukaryotic translation initiation factor 3, subunit A	Multiple_Complex		17682.1	12944	13034.1	14553.4	2709.89
TC0100018432.hg.1	14.23	13.88	13.67	SFPQ	splicing factor proline/glutamine-rich	Multiple_Complex		19215.7	15076.4	13034.1	15775.4	3149.56
TC1400008665.hg.1	13.86	13.77	13.67	DAD1	defender against cell death 1	Multiple_Complex		14868.8	13969.6	13034.1	13957.5	917.422
TC1600011342.hg.1	14.67	13.89	13.67	NAA60	N(alpha)-acetyltransferase 60, NatF catalytic subunit	Multiple_Complex		26068.1	15181.2	13034.1	18094.5	6988.35
TC0500007895.hg.1	12.73	13.25	13.67	CMYA5	cardiomyopathy associated 5	Multiple_Complex		6793.79	9741.98	13034.1	9856.61	3121.72
TC1500009984.hg.1	13.17	13.49	13.67	NPTN	neuroplastin	Multiple_Complex		9216.48	11505.2	13034.1	11251.9	1921.36
TC2200009262.hg.1	12.6	13.91	13.66	EIF3L	eukaryotic translation initiation factor 3, subunit L	Multiple_Complex		6208.38	15393.1	12944	11515.2	4756.17
TC0800009113.hg.1	13.62	13.44	13.66	PTP4A3	protein tyrosine phosphatase type IVA, member 3	Multiple_Complex		12590.1	11113.3	12944	12215.8	971.06
TC0500012425.hg.1	13.81	13.66	13.66	CSNK1A1	casein kinase 1, alpha 1	Multiple_Complex		14362.3	12944	12944	13416.8	818.839
TC2200006713.hg.1	14.51	14.2	13.66	UBE2L3	ubiquitin conjugating enzyme E2L 3	Multiple_Complex		23331.6	18820.3	12944	18365.3	5208.72
TC0100015353.hg.1	13.66	13.57	13.66	CSDE1	cold shock domain containing E1, RNA binding	Multiple_Complex		12944	12161.2	12944	12683.1	451.961
TC1200008573.hg.1	13.57	13.68	13.65	SLC25A3; SNORA53	solute carrier family 25 (mitochondrial carrier; phosphate carrier), member 3; small nucleolar RNA, H/ACA box 53	Multiple_Complex		12161.2	13124.7	12854.6	12713.5	497.012
TC0X00008828.hg.1	13.65	13.66	13.65	EMD	emerin	Multiple_Complex		12854.6	12944	12854.6	12884.4	51.6215
TC0900007435.hg.1	13.98	13.58	13.64	CBWD5	COBW domain containing 5	Multiple_Complex		16158.4	12245.8	12765.8	13723.4	2124.81
TC0500011754.hg.1	13.35	13.68	13.63	TMED7-TICAM2; TICAM2; TMED7	TMED7-TICAM2 readthrough; toll-like receptor adaptor molecule 2; transmembrane p24 trafficking protein 7	Multiple_Complex		10441.2	13124.7	12677.7	12081.2	1437.76
TC2200008886.hg.1	11.58	13.77	13.62	CYB5R3	cytochrome b5 reductase 3	Multiple_Complex		3061.45	13969.6	12590.1	9873.7	5939.76
TC1300008633.hg.1	14.02	13.81	13.61	SUPT20H	SPT20 homolog, SAGA complex component	Multiple_Complex		16612.7	14362.3	12503.1	14492.7	2057.9
TC0100016971.hg.1	13.36	13.49	13.61	ADIPOR1	adiponectin receptor 1	Multiple_Complex		10513.8	11505.2	12503.1	11507.4	994.647
TC0600007605.hg.1	13.48	14.05	13.61	LY6G5B; CSNK2B	lymphocyte antigen 6 complex, locus G5B; casein kinase 2, beta polypeptide	Multiple_Complex		11425.7	16961.8	12503.1	13630.2	2935.08
TC1400006519.hg.1	12.98	13.4	13.61	APEX1	APEX nuclease (multifunctional DNA repair enzyme) 1	Multiple_Complex		8079.22	10809.4	12503.1	10463.9	2232.09
TC0100015819.hg.1	15.58	15.82	13.61	S100A10	S100 calcium binding protein A10	Multiple_Complex		48983.2	57848.8	12503.1	39778.4	24033.4
TC1800008331.hg.1	13.61	13.64	13.61	SS18	synovial sarcoma translocation, chromosome 18	Multiple_Complex		12503.1	12765.8	12503.1	12590.7	151.68
TC0100007968.hg.1	13.29	13.29	13.61	NFYC	nuclear transcription factor Y subunit gamma	Multiple_Complex		10015.9	10015.9	12503.1	10845	1436.01
TC1000007852.hg.1	14.11	14.03	13.6	HNRNPH3	heterogeneous nuclear ribonucleoprotein H3 (2H9)	Multiple_Complex		17682.1	16728.3	12416.8	15609	2805.43
TC0700008010.hg.1	13.53	13.6	13.6	GTF2I	general transcription factor IIi	Multiple_Complex		11828.7	12416.8	12416.8	12220.7	339.529
TC0100008594.hg.1	13.25	13.07	13.59	ROR1	receptor tyrosine kinase-like orphan receptor 1	Multiple_Complex		9741.98	8599.28	12331	10224.1	1911.99
TC1900007456.hg.1	14.56	13.38	13.59	ZNF253	zinc finger protein 253	Multiple_Complex		24154.4	10660.6	12331	15715.3	7356.04
TC1700007904.hg.1	12.97	14.15	13.59	TUBG1	tubulin, gamma 1	Multiple_Complex		8023.41	18179.2	12331	12844.5	5097.33
TC0200015349.hg.1	14.37	13.55	13.59	HSPD1	heat shock 60kDa protein 1 (chaperonin)	Multiple_Complex		21173.9	11993.8	12331	15166.2	5205.54
TC2200008350.hg.1	14.04	13.57	13.59	PITPNB	phosphatidylinositol transfer protein, beta	Multiple_Complex		16844.6	12161.2	12331	13778.9	2656.31
TC1700008186.hg.1	12.38	13.86	13.59	IGF2BP1	insulin-like growth factor 2 mRNA binding protein 1	Multiple_Complex		5330.3	14868.8	12331	10843.4	4940.19
TC1100012966.hg.1	12.99	13.81	13.59	MICAL2	microtubule associated monooxygenase, calponin and LIM domain containing 2	Multiple_Complex		8135.41	14362.3	12331	11609.6	3175.51
TC0200009789.hg.1	14.38	13.26	13.58	2019-03-07	membrane associated ring finger 7	Multiple_Complex		21321.2	9809.75	12245.8	14458.9	6066.44
TC1900011739.hg.1	11.68	13.32	13.58	HNRNPUL1	heterogeneous nuclear ribonucleoprotein U-like 1	Multiple_Complex		3281.18	10226.3	12245.8	8584.44	4702.44
TC1300009638.hg.1	13.58	13.58	13.58	RPS26	Homo sapiens ribosomal protein S26, mRNA (cDNA clone MGC:104291 IMAGE:4287636), complete cds.	Multiple_Complex		12245.8	12245.8	12245.8	12245.8	0
TC1000008056.hg.1	11.76	13.39	13.57	VCL	vinculin	Multiple_Complex		3468.27	10734.7	12161.2	8788.08	4661.97
TC0600008379.hg.1	12.99	13.56	13.57	MTRNR2L9	MT-RNR2-like 9	Multiple_Complex		8135.41	12077.2	12161.2	10791.3	2300.43
TC1600007169.hg.1	13.53	13.32	13.57	METTL9	methyltransferase like 9	Multiple_Complex		11828.7	10226.3	12161.2	11405.4	1034.56
TC2200008186.hg.1	13.46	13.97	13.57	CHCHD10	coiled-coil-helix-coiled-coil-helix domain containing 10	Multiple_Complex		11268.4	16046.8	12161.2	13158.8	2540.6
TC1700007740.hg.1	13.84	13.56	13.56	RPL19	ribosomal protein L19	Multiple_Complex		14664.1	12077.2	12077.2	12939.5	1493.53
TC1700012437.hg.1	13.48	13.61	13.56	SRSF1	serine/arginine-rich splicing factor 1	Multiple_Complex		11425.7	12503.1	12077.2	12002	542.609
TC1500007671.hg.1	12.95	12.93	13.56	FEM1B	fem-1 homolog b (C. elegans)	Coding		7912.95	7804.01	12077.2	9264.72	2436.3
TC0200007144.hg.1	13.19	13.44	13.56	LCLAT1	lysocardiolipin acyltransferase 1	Multiple_Complex		9345.14	11113.3	12077.2	10845.2	1385.63
TC0300009610.hg.1	14.82	13.35	13.55	NDUFB5	NADH dehydrogenase (ubiquinone) 1 beta subcomplex, 5, 16kDa	Multiple_Complex		28924.4	10441.2	11993.8	17119.8	10252.5
TC0100010340.hg.1	12.81	13.44	13.55	NDUFS2	NADH dehydrogenase (ubiquinone) Fe-S protein 2, 49kDa (NADH-coenzyme Q reductase)	Multiple_Complex		7181.15	11113.3	11993.8	10096.1	2562.5
TC0700012812.hg.1	12.78	13.42	13.55	MKRN1	makorin ring finger protein 1	Multiple_Complex		7033.37	10960.3	11993.8	9995.82	2617.08
TC1000011012.hg.1	13.3	13.48	13.55	ECD	ecdysoneless homolog (Drosophila)	Multiple_Complex		10085.5	11425.7	11993.8	11168.4	979.819
TC1500007601.hg.1	14.89	14.09	13.54	HACD3	3-hydroxyacyl-CoA dehydratase 3	Multiple_Complex		30362.4	17438.6	11910.9	19904	9469.58
TC0300008152.hg.1	13.81	13.87	13.54	TFG	TRK-fused gene	Multiple_Complex		14362.3	14972.2	11910.9	13748.5	1620.32
TC1700010810.hg.1	13.94	13.53	13.54	LSM12	LSM12 homolog	Multiple_Complex		15716.6	11828.7	11910.9	13152.1	2221.32
TC0500008582.hg.1	12.31	13.33	13.53	ISOC1	isochorismatase domain containing 1	Multiple_Complex		5077.84	10297.5	11828.7	9067.99	3539.36
TC0400012796.hg.1	12.81	13.26	13.53	PDGFRA	platelet-derived growth factor receptor, alpha polypeptide	Multiple_Complex		7181.15	9809.75	11828.7	9606.52	2330.41
TC1200006643.hg.1	13.15	13.54	13.52	PTMS	parathymosin	Multiple_Complex		9089.59	11910.9	11747	10915.8	1583.69
TC2200007114.hg.1	13.5	13.52	13.52	YWHAH	tyrosine 3-monooxygenase/tryptophan 5-monooxygenase activation protein, eta	Multiple_Complex		11585.2	11747	11747	11693.1	93.3713
TC1100012358.hg.1	12.45	12.65	13.52	USP28	ubiquitin specific peptidase 28	Multiple_Complex		5595.3	6427.31	11747	7923.19	3337.51
TC1200011099.hg.1	12.88	13.52	13.52	GNS	glucosamine (N-acetyl)-6-sulfatase	Multiple_Complex		7538.18	11747	11747	10344	2429.94
TC2000009058.hg.1	7.51	11.4	13.52	TGM2	transglutaminase 2	Multiple_Complex		182.278	2702.35	11747	4877.2	6081.36
TC0400011643.hg.1	13.51	13.51	13.51	CAMK2D	calcium/calmodulin-dependent protein kinase II delta	Multiple_Complex		11665.8	11665.8	11665.8	11665.8	0
TC0300006784.hg.1	14.5	13.3	13.51	RAB5A	RAB5A, member RAS oncogene family	Multiple_Complex		23170.5	10085.5	11665.8	14973.9	7142.25
TC0500007694.hg.1	13.98	12.71	13.5	GTF2H2; GTF2H2B	general transcription factor IIH subunit 2; general transcription factor IIH subunit 2B (pseudogene)	Multiple_Complex		16158.4	6700.25	11585.2	11481.3	4729.95
TC1900011641.hg.1	12.64	13.72	13.5	OAZ1	ornithine decarboxylase antizyme 1	Multiple_Complex		6382.92	13493.7	11585.2	10487.3	3680.35
TC1000007199.hg.1	12.59	12.1	13.49	ZEB1	zinc finger E-box binding homeobox 1	Multiple_Complex		6165.49	4389.98	11505.2	7353.56	3703.41
TC0100009221.hg.1	13.49	13.49	13.49	VCAM1	vascular cell adhesion molecule 1	Multiple_Complex		11505.2	11505.2	11505.2	11505.2	0
TC0200011171.hg.1	12.37	13.11	13.49	SH3BP4	SH3-domain binding protein 4	Multiple_Complex		5293.48	8841.04	11505.2	8546.58	3116.32
TC1100008067.hg.1	9.55	13.76	13.49	RAB1B	RAB1B, member RAS oncogene family	Multiple_Complex		749.612	13873.1	11505.2	8709.3	6994.22
TC1600009620.hg.1	12.7	13.6	13.48	SMG1	SMG1 phosphatidylinositol 3-kinase-related kinase	Multiple_Complex		6653.97	12416.8	11425.7	10165.5	3081.17
TC1700007976.hg.1	11.81	13.89	13.48	G6PC3	glucose 6 phosphatase, catalytic, 3	Multiple_Complex		3590.58	15181.2	11425.7	10065.8	5913.77
TC0200009428.hg.1	13.5	13.47	13.47	CCNT2	cyclin T2	Multiple_Complex		11585.2	11346.8	11346.8	11426.3	137.652
TC0700007178.hg.1	13.94	13.22	13.47	2019-09-07	septin 7	Multiple_Complex		15716.6	9541.5	11346.8	12201.6	3175.05
TC2000009882.hg.1	13.84	13.67	13.47	PTPRA; VPS16	protein tyrosine phosphatase, receptor type, A; vacuolar protein sorting 16 homolog (S. cerevisiae)	Multiple_Complex		14664.1	13034.1	11346.8	13015	1658.72
TC0200011400.hg.1	13.31	13.48	13.47	2019-09-02	septin 2	Multiple_Complex		10155.7	11425.7	11346.8	10976.1	711.578
TC1900008372.hg.1	12.69	13.16	13.47	PPP5C	protein phosphatase 5, catalytic subunit	Multiple_Complex		6608.01	9152.82	11346.8	9035.88	2371.57
TC0500012553.hg.1	10.23	13.62	13.46	HAND1	heart and neural crest derivatives expressed 1	Multiple_Complex		1200.98	12590.1	11268.4	8353.17	6229.12
TC0400007617.hg.1	13.63	13.55	13.45	POLR2B	polymerase (RNA) II (DNA directed) polypeptide B, 140kDa	Multiple_Complex		12677.7	11993.8	11190.6	11954	744.323
TC1100011331.hg.1	12.75	13.67	13.45	PPP1CA	protein phosphatase 1, catalytic subunit, alpha isozyme	Multiple_Complex		6888.62	13034.1	11190.6	10371.1	3153.62
TC1900009859.hg.1	13.44	13.44	13.44	BRD4	bromodomain containing 4	Multiple_Complex		11113.3	11113.3	11113.3	11113.3	0
TC1900011071.hg.1	13.59	13.84	13.44	KDELR1	KDEL (Lys-Asp-Glu-Leu) endoplasmic reticulum protein retention receptor 1	Multiple_Complex		12331	14664.1	11113.3	12702.8	1804.36
TC1800006506.hg.1	12.51	12.62	13.44	MYL12A	myosin light chain 12A	Multiple_Complex		5832.91	6295.04	11113.3	7747.08	2924.37
TC1200006649.hg.1	12.73	13.95	13.44	TPI1	triosephosphate isomerase 1	Multiple_Complex		6793.79	15825.9	11113.3	11244.3	4517.48
TC0500013321.hg.1	13.88	13.03	13.44	GTF2H2	general transcription factor IIH subunit 2	Multiple_Complex		15076.4	8364.13	11113.3	11517.9	3374.36
TC0100017079.hg.1	12.62	13.86	13.44	SLC41A1	solute carrier family 41 (magnesium transporter), member 1	Multiple_Complex		6295.04	14868.8	11113.3	10759	4297.84
TC0M00006454.hg.1	12.55	12.67	13.43	ND6	NADH dehydrogenase, subunit 6 (complex I)	Multiple_Complex		5996.9	6517.03	11036.5	7850.16	2771.72
TC0200016624.hg.1	12.3	13.01	13.43	KIDINS220	kinase D-interacting substrate 220kDa	Multiple_Complex		5042.77	8248.98	11036.5	8109.43	2999.32
TC0100016366.hg.1	13.14	13.08	13.43	KIFAP3	kinesin-associated protein 3	Multiple_Complex		9026.81	8659.09	11036.5	9574.15	1279.74
TC0400007592.hg.1	12.39	13.65	13.43	PAICS	phosphoribosylaminoimidazole carboxylase, phosphoribosylaminoimidazole succinocarboxamide synthetase	Multiple_Complex		5367.37	12854.6	11036.5	9752.84	3905.21
TC1400007222.hg.1	13.22	13.73	13.43	MAPK1IP1L	mitogen-activated protein kinase 1 interacting protein 1-like	Multiple_Complex		9541.5	13587.6	11036.5	11388.5	2045.88
TC1700012352.hg.1	14.15	14.17	13.43	TRAPPC1	trafficking protein particle complex 1	Multiple_Complex		18179.2	18433	11036.5	15882.9	4198.99
TC1200012240.hg.1	14.35	13.01	13.42	RSRC2	arginine/serine-rich coiled-coil 2	Multiple_Complex		20882.4	8248.98	10960.3	13363.9	6650.85
TC1000011029.hg.1	10.82	11.91	13.42	SYNPO2L	synaptopodin 2-like	Coding		1807.78	3848.29	10960.3	5538.79	4804.74
TC0900007505.hg.1	11.85	12.74	13.42	FAM189A2	family with sequence similarity 189, member A2	Multiple_Complex		3691.52	6841.04	10960.3	7164.29	3645.16
TC0100015994.hg.1	12.11	13.16	13.42	CCT3	chaperonin containing TCP1, subunit 3 (gamma)	Multiple_Complex		4420.52	9152.82	10960.3	8177.88	3377.14
TC0800008772.hg.1	13.53	13.42	13.42	NDUFB9	NADH dehydrogenase (ubiquinone) 1 beta subcomplex, 9, 22kDa	Multiple_Complex		11828.7	10960.3	10960.3	11249.8	501.351
TC1000006798.hg.1	13.94	13.23	13.41	CDC123	cell division cycle 123	Multiple_Complex		15716.6	9607.86	10884.6	12069.7	3222.18
TC0600014143.hg.1	13.7	13.22	13.41	PHF3	PHD finger protein 3	Multiple_Complex		13307.9	9541.5	10884.6	11244.7	1908.87
TC0200016476.hg.1	13.16	14.06	13.41	WBP1	WW domain binding protein 1	Multiple_Complex		9152.82	17079.8	10884.6	12372.4	4167.64
TC0300013420.hg.1	11.66	13.01	13.41	IGF2BP2	insulin-like growth factor 2 mRNA binding protein 2	Multiple_Complex		3236.01	8248.98	10884.6	7456.53	3885.38
TC1000008315.hg.1	12.95	12.98	13.41	BMPR1A	bone morphogenetic protein receptor type IA	Multiple_Complex		7912.95	8079.22	10884.6	8958.92	1669.75
TC0800011579.hg.1	13.84	13.96	13.41	EXT1	exostosin glycosyltransferase 1	Multiple_Complex		14664.1	15936	10884.6	13828.2	2627.38
TC1800008804.hg.1	12.43	12.82	13.41	ALPK2	alpha kinase 2	Multiple_Complex		5518.27	7231.1	10884.6	7877.99	2741.02
TC0700013510.hg.1	13.72	13.72	13.4	KDELR2	KDEL (Lys-Asp-Glu-Leu) endoplasmic reticulum protein retention receptor 2	Multiple_Complex		13493.7	13493.7	10809.4	12598.9	1549.79
TC0100014226.hg.1	13.5	13.7	13.4	C1orf123	chromosome 1 open reading frame 123	Multiple_Complex		11585.2	13307.9	10809.4	11900.9	1278.82
TC0300013058.hg.1	13.31	13.68	13.4	GOLIM4	golgi integral membrane protein 4	Multiple_Complex		10155.7	13124.7	10809.4	11363.3	1560.09
TC0100007940.hg.1	13.15	13.78	13.4	CAP1	CAP, adenylate cyclase-associated protein 1 (yeast)	Multiple_Complex		9089.59	14066.7	10809.4	11321.9	2527.84
TC0700008690.hg.1	13.53	13.39	13.39	KMT2E	lysine (K)-specific methyltransferase 2E	Multiple_Complex		11828.7	10734.7	10734.7	11099.4	631.578
TC1700007017.hg.1	13.08	13.24	13.39	SNORD49A; SNORD65; LRRC75A-AS1	small nucleolar RNA, C/D box 49A; small nucleolar RNA, C/D box 65; LRRC75A antisense RNA 1	Multiple_Complex		8659.09	9674.69	10734.7	9689.51	1037.9
TC1000008574.hg.1	12.93	14.13	13.39	PGAM1	phosphoglycerate mutase 1 (brain)	Multiple_Complex		7804.01	17928.9	10734.7	12155.9	5209.91
TC0500007114.hg.1	12.29	11.97	13.39	RAI14	retinoic acid induced 14	Multiple_Complex		5007.93	4011.71	10734.7	6584.79	3628.32
TC0900009073.hg.1	13.17	13.3	13.39	RPL7A; SNORD36C; SNORD36B; SNORD24; SNORD36A	ribosomal protein L7a; small nucleolar RNA, C/D box 36C; small nucleolar RNA, C/D box 36B; small nucleolar RNA, C/D box 24; small nucleolar RNA, C/D box 36A	Multiple_Complex		9216.48	10085.5	10734.7	10012.3	761.78
TC0700008762.hg.1	14.3	13.25	13.38	CBLL1	Cbl proto-oncogene-like 1, E3 ubiquitin protein ligase	Multiple_Complex		20171.1	9741.98	10660.6	13524.5	5774.35
TC0100016963.hg.1	13.03	13.57	13.38	KDM5B	lysine (K)-specific demethylase 5B	Multiple_Complex		8364.13	12161.2	10660.6	10395.3	1912.39
TC0200008233.hg.1	13.58	13.34	13.38	KCMF1	potassium channel modulatory factor 1	Multiple_Complex		12245.8	10369.1	10660.6	11091.8	1009.95
TC0X00006803.hg.1	13.21	13.38	13.38	EIF2S3	eukaryotic translation initiation factor 2, subunit 3 gamma, 52kDa	Multiple_Complex		9475.59	10660.6	10660.6	10265.6	684.162
TC0600009488.hg.1	14.56	13.37	13.38	RPS12	ribosomal protein S12	Multiple_Complex		24154.4	10587	10660.6	15134	7812.01
TC0400010733.hg.1	13.37	13.37	13.37	KDR	kinase insert domain receptor	Multiple_Complex		10587	10587	10587	10587	0
TC0700012584.hg.1	11.65	12.71	13.37	UBE2H	ubiquitin conjugating enzyme E2H	Multiple_Complex		3213.66	6700.25	10587	6833.62	3688.46
TC2000007859.hg.1	12.33	13.3	13.37	RBM38	RNA binding motif protein 38	Multiple_Complex		5148.73	10085.5	10587	8607.07	3005.49
TC1200012789.hg.1	13.65	13.53	13.36	PRKAG1	protein kinase, AMP-activated, gamma 1 non-catalytic subunit	Multiple_Complex		12854.6	11828.7	10513.8	11732.4	1173.37
TC0500012032.hg.1	13.44	13.36	13.36	AFF4	AF4/FMR2 family, member 4	Multiple_Complex		11113.3	10513.8	10513.8	10713.7	346.109
TC0500009470.hg.1	13.76	13.98	13.36	ERGIC1	endoplasmic reticulum-golgi intermediate compartment 1	Multiple_Complex		13873.1	16158.4	10513.8	13515.1	2839.28
TC1500009756.hg.1	13.13	13.31	13.36	RBPMS2	RNA binding protein with multiple splicing 2	Coding		8964.45	10155.7	10513.8	9877.99	811.156
TC1000008795.hg.1	13.74	13.14	13.36	SLK	STE20-like kinase	Multiple_Complex		13682.1	9026.81	10513.8	11074.2	2377.7
TC2200009350.hg.1	12.14	13.36	13.36	CSNK1E	casein kinase 1, epsilon	Multiple_Complex		4513.4	10513.8	10513.8	8513.68	3464.35
TC0200016421.hg.1	13.41	13.39	13.36	BRE	brain and reproductive organ-expressed (TNFRSF1A modulator)	Multiple_Complex		10884.6	10734.7	10513.8	10711.1	186.516
TC0500012059.hg.1	13.35	13.35	13.35	VDAC1	voltage-dependent anion channel 1	Multiple_Complex		10441.2	10441.2	10441.2	10441.2	0
TC1200010566.hg.1	13.71	12.78	13.35	SENP1	SUMO1/sentrin specific peptidase 1	Multiple_Complex		13400.5	7033.37	10441.2	10291.7	3186.2
TC0700012684.hg.1	10.43	11.83	13.35	AKR1B1	aldo-keto reductase family 1, member B1 (aldose reductase)	Multiple_Complex		1379.57	3640.7	10441.2	5153.82	4716.51
TC1700012190.hg.1	12.62	13.53	13.35	EIF4A1; SNORD10; SNORA67; SNORA48	eukaryotic translation initiation factor 4A1; small nucleolar RNA, C/D box 10; small nucleolar RNA, H/ACA box 67; small nucleolar RNA, H/ACA box 48	Multiple_Complex		6295.04	11828.7	10441.2	9521.64	2879.14
TC0400010609.hg.1	12.69	13.08	13.34	CORIN	corin, serine peptidase	Multiple_Complex		6608.01	8659.09	10369.1	8545.39	1883.11
TC0X00009869.hg.1	12.82	13.3	13.34	ARHGEF9; ARHGEF9-IT1	Cdc42 guanine nucleotide exchange factor 9; ARHGEF9 intronic transcript 1	Multiple_Complex		7231.1	10085.5	10369.1	9228.57	1735.66
TC0400007933.hg.1	12.71	12.01	13.34	ANXA3	annexin A3	Multiple_Complex		6700.25	4124.49	10369.1	7064.61	3138.2
TC0100009880.hg.1	13.42	13.78	13.34	HIST2H2AC	histone cluster 2, H2ac	Coding		10960.3	14066.7	10369.1	11798.7	1986.29
TC0700007098.hg.1	13.61	13.38	13.34	GARS	glycyl-tRNA synthetase	Multiple_Complex		12503.1	10660.6	10369.1	11177.6	1157.15
TC1900010479.hg.1	13.28	13.84	13.34	DMKN	dermokine	Multiple_Complex		9946.68	14664.1	10369.1	11660	2610.22
TC1900008840.hg.1	12.77	13.71	13.33	RPS9	ribosomal protein S9	Multiple_Complex		6984.79	13400.5	10297.5	10227.6	3208.43
TC0100011406.hg.1	13.38	12.9	13.33	CD55	CD55 molecule, decay accelerating factor for complement (Cromer blood group)	Multiple_Complex		10660.6	7643.41	10297.5	9533.82	1647.18
TC1700012401.hg.1	13.99	13.16	13.33	SMARCE1	SWI/SNF related, matrix associated, actin dependent regulator of chromatin, subfamily e, member 1	Multiple_Complex		16270.8	9152.82	10297.5	11907	3822.25
TC0X00008002.hg.1	13.75	13.33	13.33	NGFRAP1	nerve growth factor receptor (TNFRSF16) associated protein 1	Multiple_Complex		13777.2	10297.5	10297.5	11457.4	2009.06
TC0100013123.hg.1	13.04	13.39	13.32	UBR4	ubiquitin protein ligase E3 component n-recognin 4	Multiple_Complex		8422.31	10734.7	10226.3	9794.46	1215.2
TC0400007593.hg.1	14.02	13.31	13.32	SRP72	signal recognition particle 72kDa	Multiple_Complex		16612.7	10155.7	10226.3	12331.6	3707.74
TC1000010515.hg.1	13.44	13.11	13.32	NCOA4	nuclear receptor coactivator 4	Multiple_Complex		11113.3	8841.04	10226.3	10060.2	1145.2
TC1400009714.hg.1	12.77	13.13	13.32	TMED10	transmembrane p24 trafficking protein 10	Multiple_Complex		6984.79	8964.45	10226.3	8725.19	1633.96
TC0600014138.hg.1	12.8	12.47	13.32	MLIP	muscular LMNA-interacting protein	Multiple_Complex		7131.55	5673.41	10226.3	7677.09	2324.97
TC1000012575.hg.1	13.37	12.95	13.3	ATAD1	ATPase family, AAA domain containing 1	Multiple_Complex		10587	7912.95	10085.5	9528.48	1421.38
TC0300007068.hg.1	13.74	13.37	13.3	OXSR1	oxidative stress responsive 1	Multiple_Complex		13682.1	10587	10085.5	11451.5	1947.92
TC1400007588.hg.1	13.45	13.41	13.3	PCNX	pecanex homolog (Drosophila)	Multiple_Complex		11190.6	10884.6	10085.5	10720.2	570.571
TC0100007398.hg.1	13.69	13.17	13.3	TMEM50A	transmembrane protein 50A	Multiple_Complex		13216	9216.48	10085.5	10839.3	2103.63
TC0300008904.hg.1	12.77	12.36	13.3	PPP2R3A	protein phosphatase 2, regulatory subunit B, alpha	Multiple_Complex		6984.79	5256.91	10085.5	7442.41	2446.62
TC1700008151.hg.1	12.12	13.39	13.3	NFE2L1	nuclear factor, erythroid 2-like 1	Multiple_Complex		4451.27	10734.7	10085.5	8423.85	3455.64
TC1900011781.hg.1	12.93	13	13.29	PRMT1	protein arginine methyltransferase 1	Multiple_Complex		7804.01	8192	10015.9	8670.63	1181.06
TC0100018498.hg.1	13.4	13.46	13.29	KRTCAP2	keratinocyte associated protein 2	Multiple_Complex		10809.4	11268.4	10015.9	10697.9	633.685
TC0900007844.hg.1	13.44	13	13.29	SPIN1	spindlin 1	Multiple_Complex		11113.3	8192	10015.9	9773.72	1475.63
TC1900008053.hg.1	11.81	13.28	13.29	SAMD4B	sterile alpha motif domain containing 4B	Multiple_Complex		3590.58	9946.68	10015.9	7851.04	3689.83
TC0200015447.hg.1	14.46	13.31	13.29	SUMO1	small ubiquitin-like modifier 1	Multiple_Complex		22536.9	10155.7	10015.9	14236.1	7188.99
TC1000012032.hg.1	13.7	13.32	13.28	RPL21	ribosomal protein L21	Multiple_Complex		13307.9	10226.3	9946.68	11160.3	1865.15
TC0X00007134.hg.1	10.99	13.8	13.28	USP11	ubiquitin specific peptidase 11	Multiple_Complex		2033.85	14263.1	9946.68	8747.88	6202.13
TC0800006760.hg.1	12.35	13.02	13.28	FDFT1	farnesyl-diphosphate farnesyltransferase 1	Multiple_Complex		5220.6	8306.36	9946.68	7824.55	2399.6
TC1700009507.hg.1	13.09	13.23	13.28	UBE2G1	ubiquitin conjugating enzyme E2G 1	Multiple_Complex		8719.32	9607.86	9946.68	9424.62	633.868
TC1300008517.hg.1	13.75	13.86	13.28	HMGB1	high mobility group box 1	Multiple_Complex		13777.2	14868.8	9946.68	12864.2	2584.95
TC0300012216.hg.1	14.27	13.7	13.28	CCDC14	coiled-coil domain containing 14	Multiple_Complex		19756	13307.9	9946.68	14336.9	4984.92
TC1900007947.hg.1	14.28	12.67	13.27	ZNF382	zinc finger protein 382	Multiple_Complex		19893.4	6517.03	9877.98	12096.1	6958.57
TC0300006993.hg.1	12.93	13.51	13.27	CRTAP	cartilage associated protein	Multiple_Complex		7804.01	11665.8	9877.98	9782.6	1932.67
TC0100008955.hg.1	13.39	13.13	13.27	PKN2	protein kinase N2	Multiple_Complex		10734.7	8964.45	9877.98	9859.06	885.296
TC0700007998.hg.1	12.23	13.35	13.26	EIF4H	eukaryotic translation initiation factor 4H	Multiple_Complex		4803.93	10441.2	9809.75	8351.63	3088.57
TC1000008896.hg.1	14.99	13.91	13.26	SMC3	structural maintenance of chromosomes 3	Multiple_Complex		32541.7	15393.1	9809.75	19248.2	11846.1
TC0600007268.hg.1	14.51	14.73	13.26	HIST1H4C	histone cluster 1, H4c	Coding		23331.6	27175.1	9809.75	20105.5	9121.14
TC1300009906.hg.1	11.03	13.59	13.26	ADPRHL1	ADP-ribosylhydrolase like 1	Multiple_Complex		2091.03	12331	9809.75	8077.25	5335.29
TC1900008507.hg.1	13.65	14.74	13.26	FTL	ferritin, light polypeptide	Multiple_Complex		12854.6	27364.2	9809.75	16676.2	9380.44
TC0600011945.hg.1	13.01	13.07	13.25	RCAN2	regulator of calcineurin 2	Coding		8248.98	8599.28	9741.98	8863.41	780.763
TC0800009619.hg.1	12.1	13.41	13.25	CTSB	cathepsin B	Multiple_Complex		4389.98	10884.6	9741.98	8338.85	3467.21
TC2000009440.hg.1	13.83	13.27	13.25	ADNP	activity-dependent neuroprotector homeobox	Multiple_Complex		14562.8	9877.98	9741.98	11394.3	2744.88
TC0700010257.hg.1	12.24	11.97	13.25	ICA1	islet cell autoantigen 1	Multiple_Complex		4837.35	4011.71	9741.98	6197.01	3097.67
TC1300009273.hg.1	13.77	13.42	13.25	COMMD6	COMM domain containing 6	Multiple_Complex		13969.6	10960.3	9741.98	11557.3	2176.1
TC0800012444.hg.1	12.6	14.02	13.25	PABPC1; MIR7705	poly(A) binding protein, cytoplasmic 1; microRNA 7705	Multiple_Complex		6208.38	16612.7	9741.98	10854.4	5290.61
TC0700011550.hg.1	13.05	13.44	13.25	POM121C	POM121 transmembrane nucleoporin C	Multiple_Complex		8480.89	11113.3	9741.98	9778.73	1316.59
TC1600006747.hg.1	12.95	12.73	13.25	MGRN1	mahogunin ring finger 1, E3 ubiquitin protein ligase	Multiple_Complex		7912.95	6793.79	9741.98	8149.57	1488.27
TC0500012498.hg.1	11.17	13.18	13.24	ANXA6	annexin A6	Multiple_Complex		2304.12	9280.58	9674.69	7086.47	4146.32
TC0300014020.hg.1	13.11	13.24	13.24	CLDND1	claudin domain containing 1	Multiple_Complex		8841.04	9674.69	9674.69	9396.81	481.31
TC1100013130.hg.1	12.22	13.86	13.24	IGF2; INS-IGF2	insulin-like growth factor 2; INS-IGF2 readthrough	Multiple_Complex		4770.75	14868.8	9674.69	9771.41	5049.72
TC1200007418.hg.1	13.59	13.1	13.24	ANO6	anoctamin 6	Multiple_Complex		12331	8779.97	9674.69	10261.9	1846.89
TC0600014142.hg.1	14.86	14.11	13.24	PTP4A1	protein tyrosine phosphatase type IVA, member 1	Multiple_Complex		29737.6	17682.1	9674.69	19031.5	10099.3
TC0200012095.hg.1	13.21	13.23	13.23	SUPT7L	SPT7-like STAGA complex gamma subunit	Multiple_Complex		9475.59	9607.86	9607.86	9563.77	76.3686
TC1900008522.hg.1	11.97	12.73	13.23	SNRNP70	small nuclear ribonucleoprotein, U1 70kDa subunit	Multiple_Complex		4011.71	6793.79	9607.86	6804.45	2798.09
TC1000008269.hg.1	13.03	13.34	13.23	GHITM	growth hormone inducible transmembrane protein	Multiple_Complex		8364.13	10369.1	9607.86	9447.02	1012.1
TC0500013358.hg.1	13.23	13.23	13.23	SKP1	S-phase kinase-associated protein 1	Multiple_Complex		9607.86	9607.86	9607.86	9607.86	0
TC0100010499.hg.1	12.47	13.27	13.23	POU2F1	POU class 2 homeobox 1	Multiple_Complex		5673.41	9877.98	9607.86	8386.42	2353.41
TC1700007454.hg.1	13.59	13.11	13.23	GOSR1	golgi SNAP receptor complex member 1	Multiple_Complex		12331	8841.04	9607.86	10260	1834.08
TC1700011369.hg.1	13.69	13.5	13.23	MED13	mediator complex subunit 13	Multiple_Complex		13216	11585.2	9607.86	11469.7	1806.85
TC0200010410.hg.1	13.55	14.07	13.22	SPATS2L	spermatogenesis associated, serine-rich 2-like	Multiple_Complex		11993.8	17198.6	9541.5	12911.3	3910.11
TC1200008162.hg.1	13.25	12.92	13.22	CNOT2	CCR4-NOT transcription complex subunit 2	Multiple_Complex		9741.98	7750.1	9541.5	9011.2	1096.73
TC0200012252.hg.1	12.4	12.32	13.22	STRN	striatin, calmodulin binding protein	Multiple_Complex		5404.7	5113.16	9541.5	6686.45	2476.83
TC0100013497.hg.1	12.96	13.39	13.22	SRSF4	serine/arginine-rich splicing factor 4	Multiple_Complex		7967.99	10734.7	9541.5	9414.74	1387.73
TC2100008529.hg.1	13.31	13.26	13.22	NDUFV3	NADH dehydrogenase (ubiquinone) flavoprotein 3, 10kDa	Multiple_Complex		10155.7	9809.75	9541.5	9835.64	307.912
TC2000007133.hg.1	12.78	12.94	13.21	MAPRE1	microtubule-associated protein, RP/EB family, member 1	Multiple_Complex		7033.37	7858.29	9475.59	8122.42	1242.35
TC0200007835.hg.1	13.91	13.46	13.21	ACTR2	ARP2 actin-related protein 2 homolog (yeast)	Multiple_Complex		15393.1	11268.4	9475.59	12045.7	3034.38
TC0200007058.hg.1	13.31	13.5	13.21	ATRAID	all-trans retinoic acid-induced differentiation factor	Multiple_Complex		10155.7	11585.2	9475.59	10405.5	1076.78
TC0700013082.hg.1	13.76	13.21	13.21	PRKAG2	protein kinase, AMP-activated, gamma 2 non-catalytic subunit	Multiple_Complex		13873.1	9475.59	9475.59	10941.4	2538.89
TC1800006508.hg.1	13.21	13.18	13.21	MYL12B	myosin light chain 12B	Coding		9475.59	9280.58	9475.59	9410.59	112.586
TC1200012663.hg.1	12.89	12.34	13.21	RAB3IP	RAB3A interacting protein	Multiple_Complex		7590.61	5184.54	9475.59	7416.91	2150.79
TC1700007042.hg.1	12.52	13.51	13.2	MPRIP	myosin phosphatase Rho interacting protein	Multiple_Complex		5873.48	11665.8	9410.14	8983.15	2919.68
TC0500007682.hg.1	13.65	12.64	13.2	GTF2H2C_2; GTF2H2C; GTF2H2B	GTF2H2 family member C, copy 2; GTF2H2 family member C; general transcription factor IIH subunit 2B (pseudogene)	Multiple_Complex		12854.6	6382.92	9410.14	9549.23	3238.1
TC0300013888.hg.1	13.61	12.58	13.2	TSC22D2	TSC22 domain family, member 2	Multiple_Complex		12503.1	6122.9	9410.14	9345.38	3190.6
TC0900008345.hg.1	13.29	13.25	13.2	RAD23B	RAD23 homolog B, nucleotide excision repair protein	Multiple_Complex		10015.9	9741.98	9410.14	9722.66	303.328
TC0100015822.hg.1	14.92	14.66	13.2	S100A11	S100 calcium binding protein A11	Multiple_Complex		31000.4	25888.1	9410.14	22099.5	11282.7
TC1200007010.hg.1	13.42	13.19	13.19	PLEKHA5	pleckstrin homology domain containing, family A member 5	Multiple_Complex		10960.3	9345.14	9345.14	9883.53	932.517
TC0700010854.hg.1	11.08	9.88	13.19	INHBA	inhibin beta A	Multiple_Complex		2164.77	942.272	9345.14	4150.73	4539.83
TC0900008150.hg.1	12.9	12.89	13.19	TMOD1	tropomodulin 1	Multiple_Complex		7643.41	7590.61	9345.14	8193.05	998.085
TC2000009196.hg.1	12.19	12.73	13.19	SERINC3	serine incorporator 3	Multiple_Complex		4672.57	6793.79	9345.14	6937.16	2339.58
TC0900011523.hg.1	13.11	13.5	13.19	HSPA5	heat shock 70kDa protein 5 (glucose-regulated protein, 78kDa)	Multiple_Complex		8841.04	11585.2	9345.14	9923.8	1460.75
TC0200010847.hg.1	10.55	12.22	13.19	DES	desmin	Multiple_Complex		1499.22	4770.75	9345.14	5205.04	3940.94
TC1700009850.hg.1	12.36	12.42	13.19	PMP22	peripheral myelin protein 22	Multiple_Complex		5256.91	5480.15	9345.14	6694.07	2298.61
TC0300006942.hg.1	13.23	13.21	13.18	STT3B	STT3B, subunit of the oligosaccharyltransferase complex (catalytic)	Multiple_Complex		9607.86	9475.59	9280.58	9454.68	164.638
TC1700010019.hg.1	10.83	14.05	13.17	MFAP4	microfibrillar associated protein 4	Multiple_Complex		1820.35	16961.8	9216.48	9332.87	7571.39
TC0600009127.hg.1	13.23	12.55	13.17	AMD1	adenosylmethionine decarboxylase 1	Multiple_Complex		9607.86	5996.9	9216.48	8273.75	1981.5
TC1100007400.hg.1	10.44	13	13.17	TSPAN18	tetraspanin 18	Multiple_Complex		1389.16	8192	9216.48	6265.88	4254.31
TC1500007986.hg.1	13.22	13.11	13.17	MORF4L1	mortality factor 4 like 1	Multiple_Complex		9541.5	8841.04	9216.48	9199.67	350.532
TC0300008940.hg.1	13.16	13.16	13.17	ARMC8	armadillo repeat containing 8	Multiple_Complex		9152.82	9152.82	9216.48	9174.04	36.7558
TC1100012974.hg.1	13.35	13.17	13.17	C11orf58	chromosome 11 open reading frame 58	Multiple_Complex		10441.2	9216.48	9216.48	9624.72	707.093
TC0100008336.hg.1	14	13.5	13.17	SCP2	sterol carrier protein 2	Multiple_Complex		16384	11585.2	9216.48	12395.2	3651.77
TC0100012849.hg.1	10.92	11.97	13.17	CASZ1	castor zinc finger 1	Multiple_Complex		1937.53	4011.71	9216.48	5055.24	3750
TC0700009067.hg.1	13.54	13.45	13.16	ATP6V1F	ATPase, H+ transporting, lysosomal 14kDa, V1 subunit F	Multiple_Complex		11910.9	11190.6	9152.82	10751.5	1430.54
TC1900006510.hg.1	13.04	13.35	13.16	GPX4	glutathione peroxidase 4	Multiple_Complex		8422.31	10441.2	9152.82	9338.78	1022.21
TC0100006707.hg.1	13.74	13.34	13.16	CAMTA1	calmodulin binding transcription activator 1	Multiple_Complex		13682.1	10369.1	9152.82	11068	2344.12
TC1000009414.hg.1	10.96	12.74	13.16	INPP5A	inositol polyphosphate-5-phosphatase A	Multiple_Complex		1992	6841.04	9152.82	5995.28	3654.56
TC1600010475.hg.1	13.16	13.1	13.16	CFAP20	cilia and flagella associated protein 20	Multiple_Complex		9152.82	8779.97	9152.82	9028.53	215.264
TC0800012216.hg.1	13.79	13.22	13.16	CYHR1	cysteine/histidine-rich 1	Multiple_Complex		14164.6	9541.5	9152.82	10953	2788.12
TC1500009358.hg.1	13.75	13.19	13.16	SECISBP2L	SECIS binding protein 2-like	Multiple_Complex		13777.2	9345.14	9152.82	10758.4	2616.17
TC0X00011310.hg.1	13.26	12.87	13.16	RPL36A-HNRNPH2	RPL36A-HNRNPH2 readthrough	Coding		9809.75	7486.11	9152.82	8816.22	1197.83
TC0600014256.hg.1	12.64	13.19	13.15	GABBR1	gamma-aminobutyric acid (GABA) B receptor, 1	Multiple_Complex		6382.92	9345.14	9089.59	8272.55	1641.45
TC1500010256.hg.1	13.7	13.14	13.15	BTBD1	BTB (POZ) domain containing 1	Multiple_Complex		13307.9	9026.81	9089.59	10474.8	2453.79
TC1400010576.hg.1	12.86	13.03	13.15	PABPN1	poly(A) binding protein, nuclear 1	Multiple_Complex		7434.4	8364.13	9089.59	8296.04	829.696
TC0700006980.hg.1	13.37	13.15	13.15	CBX3	chromobox homolog 3	Multiple_Complex		10587	9089.59	9089.59	9588.71	864.502
TC0700013332.hg.1	12.73	13.11	13.15	RBAK; RBAK-RBAKDN; RBAKDN	RB-associated KRAB zinc finger; RBAK-RBAKDN readthrough; RBAK downstream neighbor (non-protein coding)	Multiple_Complex		6793.79	8841.04	9089.59	8241.47	1259.88
TC2200007138.hg.1	13.1	13.24	13.14	FBXO7	F-box protein 7	Multiple_Complex		8779.97	9674.69	9026.81	9160.49	462.099
TC1600011487.hg.1	13.46	13.68	13.14	NPIPA8	nuclear pore complex interacting protein family, member A8	Coding		11268.4	13124.7	9026.81	11140	2051.98
TC0200012072.hg.1	13.07	13.14	13.14	MPV17	MpV17 mitochondrial inner membrane protein	Multiple_Complex		8599.28	9026.81	9026.81	8884.3	246.833
TC1400010339.hg.1	13.14	13.14	13.14	C14orf2	chromosome 14 open reading frame 2	Multiple_Complex		9026.81	9026.81	9026.81	9026.81	0
TC0700013363.hg.1	13.12	12.83	13.14	GBAS	glioblastoma amplified sequence	Multiple_Complex		8902.53	7281.4	9026.81	8403.58	973.821
TC0200014978.hg.1	13.51	13.54	13.14	OLA1	Obg-like ATPase 1	Multiple_Complex		11665.8	11910.9	9026.81	10867.9	1599.1
TC0300013881.hg.1	13.85	13.16	13.13	U2SURP	U2 snRNP-associated SURP domain containing	Multiple_Complex		14766.1	9152.82	8964.45	10961.1	3296.54
TC1300007843.hg.1	13.15	13.36	13.13	TM9SF2	transmembrane 9 superfamily member 2	Multiple_Complex		9089.59	10513.8	8964.45	9522.62	860.683
TC1800006852.hg.1	12.37	12.88	13.13	GATA6	GATA binding protein 6	Coding		5293.48	7538.18	8964.45	7265.37	1850.63
TC0400007361.hg.1	14.52	13.39	13.13	SLC30A9	solute carrier family 30 (zinc transporter), member 9	Multiple_Complex		23493.9	10734.7	8964.45	14397.7	7927.13
TC0700010887.hg.1	13.23	13.13	13.13	COA1	cytochrome c oxidase assembly factor 1 homolog	Multiple_Complex		9607.86	8964.45	8964.45	9178.92	371.473
TC0300013960.hg.1	13.13	13.15	13.13	HIGD1A	HIG1 hypoxia inducible domain family, member 1A	Multiple_Complex		8964.45	9089.59	8964.45	9006.17	72.2491
TC1400009104.hg.1	13.1	13.03	13.13	RPL36AL	ribosomal protein L36a-like	Coding		8779.97	8364.13	8964.45	8702.85	307.501
TC0100010416.hg.1	12.76	13.36	13.13	PBX1	pre-B-cell leukemia homeobox 1	Multiple_Complex		6936.54	10513.8	8964.45	8804.94	1793.97
TC0600012655.hg.1	13.19	13.1	13.11	PNISR	PNN-interacting serine/arginine-rich protein	Multiple_Complex		9345.14	8779.97	8841.04	8988.71	310.177
TC0500009175.hg.1	11.75	13.34	13.11	LARP1	La ribonucleoprotein domain family, member 1	Multiple_Complex		3444.31	10369.1	8841.04	7551.48	3638.04
TC0200009964.hg.1	14.37	12.73	13.1	HAT1	histone acetyltransferase 1	Multiple_Complex		21173.9	6793.79	8779.97	12249.2	7792.55
TC0X00007744.hg.1	13.41	13.35	13.1	SH3BGRL	SH3 domain binding glutamate-rich protein like	Multiple_Complex		10884.6	10441.2	8779.97	10035.3	1109.48
TC0600007273.hg.1	12.71	13.96	13.09	HIST1H1E	histone cluster 1, H1e	Coding		6700.25	15936	8719.32	10451.9	4855.5
TC0500007772.hg.1	13.82	13.28	13.09	BTF3	basic transcription factor 3	Multiple_Complex		14462.2	9946.68	8719.32	11042.7	3024.27
TC1600007030.hg.1	13.09	13.67	13.09	NPIPA7; NPIPA8; PKD1P1	nuclear pore complex interacting protein family, member A7; nuclear pore complex interacting protein family, member A8; polycystic kidney disease 1 (autosomal dominant) pseudogene 1	Multiple_Complex		8719.32	13034.1	8719.32	10157.6	2491.12
TC0100009788.hg.1	12.31	13.34	13.09	BCL9	B-cell CLL/lymphoma 9	Multiple_Complex		5077.84	10369.1	8719.32	8055.41	2707.37
TC0800008266.hg.1	13.2	12.45	13.09	DPY19L4	dpy-19-like 4 (C. elegans)	Multiple_Complex		9410.14	5595.3	8719.32	7908.25	2032.64
TC1800007440.hg.1	12.49	13.45	13.08	ZNF532	zinc finger protein 532	Multiple_Complex		5752.61	11190.6	8659.09	8534.1	2721.15
TC1200012043.hg.1	13.08	13.09	13.08	MED13L	mediator complex subunit 13-like	Multiple_Complex		8659.09	8719.32	8659.09	8679.17	34.7731
TC0500013387.hg.1	13.32	13.03	13.08	RPS14	ribosomal protein S14	Multiple_Complex		10226.3	8364.13	8659.09	9083.18	1000.91
TC1000009684.hg.1	13.08	13.44	13.08	GDI2	GDP dissociation inhibitor 2	Multiple_Complex		8659.09	11113.3	8659.09	9477.16	1416.94
TC0800007957.hg.1	11.15	10.55	13.07	RDH10	retinol dehydrogenase 10 (all-trans)	Multiple_Complex		2272.4	1499.22	8599.28	4123.63	3895.25
TC2000010027.hg.1	12.75	12.99	13.06	TMEM189-UBE2V1	TMEM189-UBE2V1 readthrough	Multiple_Complex		6888.62	8135.41	8539.88	7854.64	860.69
TC0300011834.hg.1	13.76	13.54	13.06	FILIP1L	filamin A interacting protein 1-like	Multiple_Complex		13873.1	11910.9	8539.88	11441.3	2697.44
TC1900008692.hg.1	13.51	12.8	13.06	ZNF480	zinc finger protein 480	Multiple_Complex		11665.8	7131.55	8539.88	9112.42	2320.72
TC0200013567.hg.1	13.61	13.09	13.06	ANKRD36B	ankyrin repeat domain 36B	Multiple_Complex		12503.1	8719.32	8539.88	9920.77	2238.17
TC0200008996.hg.1	13.07	13.1	13.06	ACTR3	ARP3 actin-related protein 3 homolog (yeast)	Multiple_Complex		8599.28	8779.97	8539.88	8639.71	125.046
TC0400008947.hg.1	13.68	13.02	13.05	TMEM184C	transmembrane protein 184C	Multiple_Complex		13124.7	8306.36	8480.89	9970.66	2732.9
TC0600010864.hg.1	13.37	12.62	13.05	RANBP9	RAN binding protein 9	Multiple_Complex		10587	6295.04	8480.89	8454.3	2146.08
TC0500011333.hg.1	13.19	13.32	13.05	TMEM167A	transmembrane protein 167A	Multiple_Complex		9345.14	10226.3	8480.89	9350.78	872.731
TC2200006678.hg.1	13.25	12.61	13.05	SNAP29	synaptosome associated protein 29kDa	Multiple_Complex		9741.98	6251.56	8480.89	8158.14	1767.45
TC0500013349.hg.1	12.29	12.6	13.05	FBN2	fibrillin 2	Multiple_Complex		5007.93	6208.38	8480.89	6565.73	1763.84
TC1400009131.hg.1	13.96	13.48	13.04	MAP4K5	mitogen-activated protein kinase kinase kinase kinase 5	Multiple_Complex		15936	11425.7	8422.31	11928	3781.93
TC1900008020.hg.1	10.91	12.58	13.04	ACTN4	actinin, alpha 4	Multiple_Complex		1924.14	6122.9	8422.31	5489.78	3295.02
TC2000007191.hg.1	13.33	13.2	13.04	DYNLRB1	dynein, light chain, roadblock-type 1	Multiple_Complex		10297.5	9410.14	8422.31	9376.63	938.021
TC0600006869.hg.1	11.69	12.59	13.03	DSP	desmoplakin	Multiple_Complex		3304	6165.49	8364.13	5944.54	2537.29
TC1100008012.hg.1	11.41	13.1	13.03	DPF2	D4, zinc and double PHD fingers family 2	Multiple_Complex		2721.15	8779.97	8364.13	6621.75	3384.41
TC1500009981.hg.1	11.19	12.95	13.03	HCN4	hyperpolarization activated cyclic nucleotide gated potassium channel 4	Multiple_Complex		2336.28	7912.95	8364.13	6204.46	3357.52
TC0300007004.hg.1	13.02	13.02	13.02	PDCD6IP	programmed cell death 6 interacting protein	Multiple_Complex		8306.36	8306.36	8306.36	8306.36	0
TC0600012597.hg.1	13.75	13.5	13.02	EPHA7	EPH receptor A7	Multiple_Complex		13777.2	11585.2	8306.36	11222.9	2753.38
TC0500013336.hg.1	12.71	12.99	13.02	SSBP2	single-stranded DNA binding protein 2	Multiple_Complex		6700.25	8135.41	8306.36	7714.01	882.088
TC0200012307.hg.1	13.95	13.11	13.02	SOS1	SOS Ras/Rac guanine nucleotide exchange factor 1	Multiple_Complex		15825.9	8841.04	8306.36	10991.1	4195.59
TC0600010235.hg.1	12.78	12.95	13.01	MLLT4	myeloid/lymphoid or mixed-lineage leukemia; translocated to, 4	Multiple_Complex		7033.37	7912.95	8248.98	7731.77	627.733
TC0300008173.hg.1	13.2	13.01	13.01	PCNP	PEST proteolytic signal containing nuclear protein	Multiple_Complex		9410.14	8248.98	8248.98	8636.03	670.394
TC0900012158.hg.1	12.42	12.27	13.01	PALM2-AKAP2	PALM2-AKAP2 readthrough	Coding		5480.15	4938.99	8248.98	6222.71	1775.54
TC0400012795.hg.1	13.4	13	13	FIP1L1	factor interacting with PAPOLA and CPSF1	Multiple_Complex		10809.4	8192	8192	9064.47	1511.16
TC0100012497.hg.1	12.76	13.31	13	GNB1	guanine nucleotide binding protein (G protein), beta polypeptide 1	Multiple_Complex		6936.54	10155.7	8192	8428.07	1622.51
TC1700008719.hg.1	13.78	14.54	13	KPNA2	karyopherin alpha 2 (RAG cohort 1, importin alpha 1)	Multiple_Complex		14066.7	23821.9	8192	15360.2	7894.82
TC1900011926.hg.1	13.53	13.25	13	ZNF91	zinc finger protein 91	Multiple_Complex		11828.7	9741.98	8192	9920.88	1824.92
TC1200011920.hg.1	7.55	7.13	13	MYL2	myosin light chain 2	Multiple_Complex		187.403	140.07	8192	2839.82	4635.18
TC0200012030.hg.1	12.4	13.23	13	HADHA	hydroxyacyl-CoA dehydrogenase/3-ketoacyl-CoA thiolase/enoyl-CoA hydratase (trifunctional protein), alpha subunit	Multiple_Complex		5404.7	9607.86	8192	7734.86	2138.54
TC0600011441.hg.1	9.23	13.48	12.99	BAG6	BCL2 associated athanogene 6	Multiple_Complex		600.491	11425.7	8135.41	6720.55	5549.58
TC0X00009227.hg.1	12.49	12.53	12.99	SMPX	small muscle protein, X-linked	Multiple_Complex		5752.61	5914.33	8135.41	6600.78	1331.49
TC1800006650.hg.1	12.66	12.44	12.99	RAB31	RAB31, member RAS oncogene family	Multiple_Complex		6472.02	5556.65	8135.41	6721.36	1307.34
TC1700007381.hg.1	12.98	13.34	12.98	SUPT6H	SPT6 homolog, histone chaperone	Multiple_Complex		8079.22	10369.1	8079.22	8842.5	1322.05
TC1200009913.hg.1	13.63	12.46	12.98	YBX3	Y box binding protein 3	Multiple_Complex		12677.7	5634.22	8079.22	8797.03	3576.16
TC0900008173.hg.1	13.77	13.54	12.98	ANP32B	acidic nuclear phosphoprotein 32 family member B	Multiple_Complex		13969.6	11910.9	8079.22	11319.9	2989.32
TC1600009161.hg.1	10.14	13.09	12.98	CLDN6	claudin 6	Coding		1128.35	8719.32	8079.22	5975.63	4210.05
TC1300006683.hg.1	13.03	13.01	12.98	GTF3A	general transcription factor IIIA	Multiple_Complex		8364.13	8248.98	8079.22	8230.78	143.326
TC0200010728.hg.1	12.5	12.91	12.98	XRCC5	X-ray repair complementing defective repair in Chinese hamster cells 5 (double-strand-break rejoining)	Multiple_Complex		5792.62	7696.57	8079.22	7189.47	1224.74
TC0600011225.hg.1	13.79	14.21	12.98	HIST1H2AJ	histone cluster 1, H2aj	Multiple_Complex		14164.6	18951.2	8079.22	13731.7	5448.89
TC1200006966.hg.1	13.68	13.05	12.98	STRAP	serine/threonine kinase receptor associated protein	Multiple_Complex		13124.7	8480.89	8079.22	9894.95	2804.28
TC1200008028.hg.1	10.63	11.99	12.97	MSRB3	methionine sulfoxide reductase B3	Multiple_Complex		1584.71	4067.71	8023.41	4558.61	3247.3
TC0200010448.hg.1	13.35	13.28	12.97	STRADB	STE20-related kinase adaptor beta	Multiple_Complex		10441.2	9946.68	8023.41	9470.43	1277.32
TC1100006810.hg.1	12.92	12.79	12.97	IPO7; SNORA23	importin 7; small nucleolar RNA, H/ACA box 23	Multiple_Complex		7750.1	7082.29	8023.41	7618.6	484.146
TC1400008173.hg.1	13.58	12.88	12.97	CCNK	cyclin K	Multiple_Complex		12245.8	7538.18	8023.41	9269.13	2589.27
TC1900008384.hg.1	12.77	13.71	12.97	CALM3	calmodulin 3 (phosphorylase kinase, delta)	Multiple_Complex		6984.79	13400.5	8023.41	9469.57	3443.68
TC2200008799.hg.1	13.48	12.7	12.97	ST13	suppression of tumorigenicity 13 (colon carcinoma) (Hsp70 interacting protein)	Multiple_Complex		11425.7	6653.97	8023.41	8701.04	2457
TC0700008747.hg.1	12.65	12.84	12.97	HBP1	HMG-box transcription factor 1	Multiple_Complex		6427.31	7332.05	8023.41	7260.92	800.422
TC1600009855.hg.1	13.05	13.26	12.97	NPIPB6	nuclear pore complex interacting protein family, member B6	Coding		8480.89	9809.75	8023.41	8771.35	927.913
TC0200010788.hg.1	13.05	13.28	12.97	ARPC2	actin related protein 2/3 complex subunit 2	Multiple_Complex		8480.89	9946.68	8023.41	8817	1004.72
TC1700010690.hg.1	12.3	13.05	12.97	NT5C3B	5-nucleotidase, cytosolic IIIB	Multiple_Complex		5042.77	8480.89	8023.41	7182.36	1867
TC0100013882.hg.1	13.83	13.05	12.96	FOXJ3	forkhead box J3	Multiple_Complex		14562.8	8480.89	7967.99	10337.2	3668.43
TC0500010580.hg.1	12.43	12.69	12.96	PRKAA1	protein kinase, AMP-activated, alpha 1 catalytic subunit	Multiple_Complex		5518.27	6608.01	7967.99	6698.09	1227.34
TC1100013100.hg.1	14.19	13.17	12.96	ATP5L	ATP synthase, H+ transporting, mitochondrial Fo complex subunit G	Multiple_Complex		18690.3	9216.48	7967.99	11958.2	5863.43
TC0500012057.hg.1	13.93	12.94	12.96	C5orf15	chromosome 5 open reading frame 15	Multiple_Complex		15608	7858.29	7967.99	10478.1	4442.98
TC1600010227.hg.1	13.15	13.13	12.96	N4BP1	NEDD4 binding protein 1	Multiple_Complex		9089.59	8964.45	7967.99	8674.01	614.627
TC1200010569.hg.1	13.22	12.96	12.96	ASB8	ankyrin repeat and SOCS box containing 8	Multiple_Complex		9541.5	7967.99	7967.99	8492.49	908.465
TC1700008133.hg.1	12.62	12.98	12.95	KPNB1	karyopherin (importin) beta 1	Multiple_Complex		6295.04	8079.22	7912.95	7429.07	985.61
TC1800008779.hg.1	12.76	12.95	12.95	NARS	asparaginyl-tRNA synthetase	Multiple_Complex		6936.54	7912.95	7912.95	7587.48	563.732
TC1900010933.hg.1	11.58	12	12.95	CKM	creatine kinase, muscle	Multiple_Complex		3061.45	4096	7912.95	5023.47	2555.27
TC0300010068.hg.1	13.44	12.74	12.95	LRCH3	leucine-rich repeats and calponin homology (CH) domain containing 3	Multiple_Complex		11113.3	6841.04	7912.95	8622.43	2222.74
TC0200016757.hg.1	13.27	12.81	12.94	NCKAP1	NCK-associated protein 1	Multiple_Complex		9877.98	7181.15	7858.29	8305.81	1403
TC0100018339.hg.1	12.76	12.96	12.94	MDM4	MDM4, p53 regulator	Multiple_Complex		6936.54	7967.99	7858.29	7587.61	566.503
TC1600011427.hg.1	12.51	12.89	12.94	IST1	increased sodium tolerance 1 homolog (yeast)	Multiple_Complex		5832.91	7590.61	7858.29	7093.94	1100.25
TC0100017075.hg.1	13.81	13.5	12.94	NUCKS1	nuclear casein kinase and cyclin-dependent kinase substrate 1	Multiple_Complex		14362.3	11585.2	7858.29	11268.6	3263.55
TC0300008514.hg.1	12.99	13.31	12.93	NDUFB4	NADH dehydrogenase (ubiquinone) 1 beta subcomplex, 4, 15kDa	Multiple_Complex		8135.41	10155.7	7804.01	8698.37	1272.9
TC0600013126.hg.1	12.05	13.03	12.93	PTPRK	protein tyrosine phosphatase, receptor type, K	Multiple_Complex		4240.45	8364.13	7804.01	6802.86	2236.72
TC0500008229.hg.1	12.01	12.47	12.93	PAM	peptidylglycine alpha-amidating monooxygenase	Multiple_Complex		4124.49	5673.41	7804.01	5867.3	1847.41
TC0500007314.hg.1	13.03	12.93	12.93	MRPS30	mitochondrial ribosomal protein S30	Multiple_Complex		8364.13	7804.01	7804.01	7990.72	323.386
TC1400008583.hg.1	12.71	12.61	12.92	CCNB1IP1; SNORD126	cyclin B1 interacting protein 1, E3 ubiquitin protein ligase; small nucleolar RNA, C/D box 126	Multiple_Complex		6700.25	6251.56	7750.1	6900.64	769.107
TC0700008666.hg.1	13.06	12.93	12.91	PMPCB	peptidase (mitochondrial processing) beta	Multiple_Complex		8539.88	7804.01	7696.57	8013.49	459.024
TC0100011573.hg.1	13.01	12.13	12.91	SMYD2	SET and MYND domain containing 2	Multiple_Complex		8248.98	4482.23	7696.57	6809.26	2034.11
TC1500008988.hg.1	12.02	12.49	12.9	GOLGA8A; GOLGA8B	golgin A8 family, member A; golgin A8 family, member B	Multiple_Complex		4153.18	5752.61	7643.41	5849.73	1747.14
TC0100015743.hg.1	13.17	12.9	12.9	ENSA	endosulfine alpha	Multiple_Complex		9216.48	7643.41	7643.41	8167.76	908.214
TC0900007085.hg.1	11.18	13.04	12.9	TESK1; MIR4667	testis-specific kinase 1; microRNA 4667	Multiple_Complex		2320.15	8422.31	7643.41	6128.62	3321.15
TC1100008144.hg.1	12.53	13.65	12.89	GSTP1	glutathione S-transferase pi 1	Multiple_Complex		5914.33	12854.6	7590.61	8786.52	3621.4
TC1900011707.hg.1	11.53	13.56	12.89	GPI	glucose-6-phosphate isomerase	Multiple_Complex		2957.17	12077.2	7590.61	7541.66	4560.22
TC1900010016.hg.1	11.29	13.75	12.88	ISYNA1	inositol-3-phosphate synthase 1	Multiple_Complex		2503.97	13777.2	7538.18	7939.8	5647.36
TC0100018403.hg.1	12.46	13.11	12.88	ERRFI1	ERBB receptor feedback inhibitor 1	Multiple_Complex		5634.22	8841.04	7538.18	7337.81	1612.77
TC2000008852.hg.1	12.11	12.85	12.88	NOL4L	nucleolar protein 4-like	Multiple_Complex		4420.52	7383.04	7538.18	6447.25	1756.91
TC0300011899.hg.1	12.81	13.01	12.87	CBLB	Cbl proto-oncogene B, E3 ubiquitin protein ligase	Multiple_Complex		7181.15	8248.98	7486.11	7638.75	550.034
TC0100011566.hg.1	13.36	13.06	12.87	PROX1	prospero homeobox 1	Multiple_Complex		10513.8	8539.88	7486.11	8846.6	1536.99
TC0100009944.hg.1	12.01	12.98	12.87	PIP5K1A	phosphatidylinositol-4-phosphate 5-kinase, type I, alpha	Multiple_Complex		4124.49	8079.22	7486.11	6563.27	2132.77
TC1500010422.hg.1	11.24	13.21	12.87	IDH2	isocitrate dehydrogenase 2 (NADP+), mitochondrial	Multiple_Complex		2418.67	9475.59	7486.11	6460.12	3638.61
TC1100013003.hg.1	12.35	12.95	12.87	TMX2; C11orf31	thioredoxin-related transmembrane protein 2; chromosome 11 open reading frame 31	Multiple_Complex		5220.6	7912.95	7486.11	6873.22	1447.04
TC0100008306.hg.1	12.86	12.79	12.86	BTF3L4	basic transcription factor 3-like 4	Multiple_Complex		7434.4	7082.29	7434.4	7317.03	203.29
TC1200009247.hg.1	13.01	12.92	12.86	TMED2	transmembrane p24 trafficking protein 2	Multiple_Complex		8248.98	7750.1	7434.4	7811.16	410.709
TC0100010518.hg.1	12.86	12.86	12.86	DCAF6	DDB1 and CUL4 associated factor 6	Multiple_Complex		7434.4	7434.4	7434.4	7434.4	0
TC1100006860.hg.1	14.3	12.71	12.86	USP47	ubiquitin specific peptidase 47	Multiple_Complex		20171.1	6700.25	7434.4	11435.2	7574.35
TC0800007414.hg.1	12.85	12.77	12.85	GOLGA7	golgin A7	Multiple_Complex		7383.04	6984.79	7383.04	7250.29	229.935
TC0X00007149.hg.1	12.49	13.51	12.85	TIMP1	TIMP metallopeptidase inhibitor 1	Multiple_Complex		5752.61	11665.8	7383.04	8267.16	3054.14
TC1700007907.hg.1	12.45	13.35	12.85	TUBG2	tubulin, gamma 2	Multiple_Complex		5595.3	10441.2	7383.04	7806.52	2450.55
TC2000006628.hg.1	14.05	12.54	12.85	MCM8	minichromosome maintenance 8 homologous recombination repair factor	Multiple_Complex		16961.8	5955.47	7383.04	10100.1	5985.11
TC0600011071.hg.1	13.24	13.21	12.85	C6orf62	chromosome 6 open reading frame 62	Multiple_Complex		9674.69	9475.59	7383.04	8844.44	1269.52
TC0100007477.hg.1	12.64	12.84	12.84	ARID1A	AT rich interactive domain 1A (SWI-like)	Multiple_Complex		6382.92	7332.05	7332.05	7015.67	547.98
TC1600009608.hg.1	12	13.13	12.84	NOMO2	NODAL modulator 2	Multiple_Complex		4096	8964.45	7332.05	6797.5	2477.85
TC0X00007075.hg.1	12.56	12.56	12.84	KDM6A	lysine (K)-specific demethylase 6A	Multiple_Complex		6038.61	6038.61	7332.05	6469.75	746.767
TC0600007748.hg.1	13.58	13.02	12.84	HMGA1	high mobility group AT-hook 1	Multiple_Complex		12245.8	8306.36	7332.05	9294.74	2601.72
TC1100011737.hg.1	13.13	12.97	12.84	NDUFC2-KCTD14; NDUFC2; KCTD14	NDUFC2-KCTD14 readthrough; NADH dehydrogenase (ubiquinone) 1, subcomplex unknown, 2, 14.5kDa; potassium channel tetramerization domain containing 14	Multiple_Complex		8964.45	8023.41	7332.05	8106.64	819.38
TC0200016422.hg.1	12.71	12.84	12.84	PPP1CB	protein phosphatase 1, catalytic subunit, beta isozyme	Multiple_Complex		6700.25	7332.05	7332.05	7121.45	364.765
TC1000006639.hg.1	11.12	12.74	12.84	FBXO18	F-box protein, helicase, 18	Multiple_Complex		2225.63	6841.04	7332.05	5466.24	2817.17
TC0300009202.hg.1	12.46	11.96	12.83	MBNL1	muscleblind like splicing regulator 1	Multiple_Complex		5634.22	3983.99	7281.4	5633.2	1648.7
TC0200014785.hg.1	12.95	13.29	12.83	FIGN	fidgetin	Multiple_Complex		7912.95	10015.9	7281.4	8403.41	1431.69
TC0300007383.hg.1	9.43	13.47	12.83	DAG1	dystroglycan 1 (dystrophin-associated glycoprotein 1)	Multiple_Complex		689.784	11346.8	7281.4	6439.33	5378.19
TC0300011050.hg.1	12.3	13.14	12.83	QARS; MIR6890	glutaminyl-tRNA synthetase; microRNA 6890	Multiple_Complex		5042.77	9026.81	7281.4	7116.99	1997.1
TC0300009692.hg.1	10.48	12.62	12.83	DVL3	dishevelled segment polarity protein 3	Multiple_Complex		1428.22	6295.04	7281.4	5001.55	3133.65
TC0200016710.hg.1	13.03	12.84	12.83	ANKRD36C	ankyrin repeat domain 36C	Multiple_Complex		8364.13	7332.05	7281.4	7659.19	611.02
TC1900011851.hg.1	12.42	12.93	12.83	NDUFA11	NADH dehydrogenase (ubiquinone) 1 alpha subcomplex, 11, 14.7kDa	Multiple_Complex		5480.15	7804.01	7281.4	6855.19	1219.15
TC1700011059.hg.1	12.45	12.79	12.83	SLC35B1	solute carrier family 35, member B1	Multiple_Complex		5595.3	7082.29	7281.4	6653	921.385
TC0600007800.hg.1	13.08	12.66	12.82	RPL10A	ribosomal protein L10a	Multiple_Complex		8659.09	6472.02	7231.1	7454.07	1110.45
TC1700010501.hg.1	13.14	12.62	12.82	DDX52	DEAD (Asp-Glu-Ala-Asp) box polypeptide 52	Multiple_Complex		9026.81	6295.04	7231.1	7517.65	1388.24
TC0300013513.hg.1	14.25	13.12	12.82	P3H2	prolyl 3-hydroxylase 2	Multiple_Complex		19484	8902.53	7231.1	11872.5	6644.46
TC1000012587.hg.1	12.68	12.98	12.82	NDUFB8	NADH dehydrogenase (ubiquinone) 1 beta subcomplex, 8, 19kDa	Multiple_Complex		6562.36	8079.22	7231.1	7290.9	760.193
TC1300006594.hg.1	11.16	11.54	12.82	TNFRSF19	tumor necrosis factor receptor superfamily, member 19	Multiple_Complex		2288.2	2977.74	7231.1	4165.68	2677.03
TC1600009524.hg.1	12.94	13.03	12.82	NPIPA5	nuclear pore complex interacting protein family, member A5	Coding		7858.29	8364.13	7231.1	7817.84	567.596
TC0800010234.hg.1	11.65	11.98	12.82	SFRP1	secreted frizzled-related protein 1	Multiple_Complex		3213.66	4039.61	7231.1	4828.12	2121.62
TC1000010438.hg.1	12.05	12.67	12.81	HNRNPF	heterogeneous nuclear ribonucleoprotein F	Multiple_Complex		4240.45	6517.03	7181.15	5979.54	1542.28
TC0100015902.hg.1	11.71	12.78	12.81	C1orf43	chromosome 1 open reading frame 43	Multiple_Complex		3350.13	7033.37	7181.15	5854.88	2170.44
TC0700009236.hg.1	11.37	11.94	12.81	CALD1	caldesmon 1	Multiple_Complex		2646.74	3929.15	7181.15	4585.68	2337.41
TC0500008641.hg.1	13.4	12.84	12.8	RAD50	RAD50 homolog, double strand break repair protein	Multiple_Complex		10809.4	7332.05	7131.55	8424.33	2067.97
TC0800009878.hg.1	11.66	12.21	12.8	ENTPD4; LOXL2	ectonucleoside triphosphate diphosphohydrolase 4; lysyl oxidase-like 2	Multiple_Complex		3236.01	4737.79	7131.55	5035.12	1964.72
TC1900011729.hg.1	12.09	13.02	12.8	TIMM50	translocase of inner mitochondrial membrane 50 homolog (S. cerevisiae)	Multiple_Complex		4359.66	8306.36	7131.55	6599.19	2026.49
TC1900011675.hg.1	13.01	12.91	12.8	C19orf53	chromosome 19 open reading frame 53	Coding		8248.98	7696.57	7131.55	7692.37	558.727
TC0500012236.hg.1	11.46	11.43	12.8	PFDN1	prefoldin subunit 1	Multiple_Complex		2817.11	2759.13	7131.55	4235.93	2507.85
TC1100009166.hg.1	12.75	12.75	12.79	PAFAH1B2	platelet-activating factor acetylhydrolase 1b, catalytic subunit 2 (30kDa)	Multiple_Complex		6888.62	6888.62	7082.29	6953.18	111.813
TC0100018298.hg.1	12.73	13.54	12.79	INTS3	integrator complex subunit 3	Multiple_Complex		6793.79	11910.9	7082.29	8595.67	2874.73
TC0500012486.hg.1	12.67	12.82	12.79	DCTN4	dynactin 4 (p62)	Multiple_Complex		6517.03	7231.1	7082.29	6943.48	376.73
TC1000010115.hg.1	12.79	12.81	12.79	YME1L1	YME1-like 1 ATPase	Multiple_Complex		7082.29	7181.15	7082.29	7115.24	57.0798
TC1000006754.hg.1	11.76	12.67	12.79	CELF2	CUGBP, Elav-like family member 2	Multiple_Complex		3468.27	6517.03	7082.29	5689.2	1944.03
TC0100018248.hg.1	12.83	12.57	12.79	RNPC3	RNA binding region (RNP1, RRM) containing 3	Multiple_Complex		7281.4	6080.61	7082.29	6814.77	643.546
TC1600007537.hg.1	8.75	11.57	12.79	TGFB1I1	transforming growth factor beta 1 induced transcript 1	Multiple_Complex		430.539	3040.3	7082.29	3517.71	3351.47
TC1100006576.hg.1	10.92	12.75	12.78	CD81	CD81 molecule	Multiple_Complex		1937.53	6888.62	7033.37	5286.51	2901.2
TC0200014834.hg.1	12.12	11.6	12.78	STK39	serine threonine kinase 39	Multiple_Complex		4451.27	3104.19	7033.37	4862.94	1996.68
TC0400011548.hg.1	13.43	12.76	12.78	LEF1	lymphoid enhancer-binding factor 1	Multiple_Complex		11036.5	6936.54	7033.37	8335.48	2339.68
TC0X00009890.hg.1	13.4	12.91	12.78	ZC4H2	zinc finger, C4H2 domain containing	Multiple_Complex		10809.4	7696.57	7033.37	8513.12	2016.11
TC0900006961.hg.1	12.78	12.34	12.78	DNAJA1	DnaJ (Hsp40) homolog, subfamily A, member 1	Multiple_Complex		7033.37	5184.54	7033.37	6417.09	1067.42
TC0900009437.hg.1	13.53	12.49	12.78	AK3	adenylate kinase 3	Multiple_Complex		11828.7	5752.61	7033.37	8204.88	3202.96
TC0800012447.hg.1	11.77	12.4	12.78	AZIN1	antizyme inhibitor 1	Multiple_Complex		3492.39	5404.7	7033.37	5310.15	1772.38
TC2000009014.hg.1	12.91	12.77	12.78	NDRG3	NDRG family member 3	Multiple_Complex		7696.57	6984.79	7033.37	7238.24	397.667
TC1600007026.hg.1	12.13	13.03	12.77	NOMO3; NOMO2	NODAL modulator 3; NODAL modulator 2	Multiple_Complex		4482.23	8364.13	6984.79	6610.38	1967.85
TC1200007686.hg.1	11.71	13.03	12.77	KRT18	keratin 18, type I	Multiple_Complex		3350.13	8364.13	6984.79	6233.01	2590.16
TC1500008995.hg.1	12.22	12.32	12.77	GOLGA8B	golgin A8 family, member B	Multiple_Complex		4770.75	5113.16	6984.79	5622.9	1191.79
TC1900007515.hg.1	13.7	13.26	12.77	ZNF738	zinc finger protein 738	Multiple_Complex		13307.9	9809.75	6984.79	10034.2	3167.55
TC1200010016.hg.1	13.13	12.77	12.77	WBP11	WW domain binding protein 11	Multiple_Complex		8964.45	6984.79	6984.79	7644.67	1142.96
TC0800008314.hg.1	13.18	12.68	12.76	MTDH	metadherin	Multiple_Complex		9280.58	6562.36	6936.54	7593.16	1473.28
TC0200015650.hg.1	14.53	15.28	12.76	FN1	fibronectin 1	Multiple_Complex		23657.3	39786.7	6936.54	23460.2	16426
TC1200012238.hg.1	12.87	12.76	12.76	ZCCHC8	zinc finger, CCHC domain containing 8	Multiple_Complex		7486.11	6936.54	6936.54	7119.73	317.294
TC0600012123.hg.1	13.14	12.17	12.75	DST	dystonin	Multiple_Complex		9026.81	4608.24	6888.62	6841.22	2209.66
TC0700013604.hg.1	12.63	12.62	12.75	UPK3BL; POLR2J2	uroplakin 3B-like; polymerase (RNA) II (DNA directed) polypeptide J2	Multiple_Complex		6338.83	6295.04	6888.62	6507.5	330.791
TC1700008511.hg.1	12.18	13.15	12.75	TBX2	T-box 2	Multiple_Complex		4640.29	9089.59	6888.62	6872.84	2224.69
TC1100010400.hg.1	11.47	12.19	12.75	LGR4	leucine-rich repeat containing G protein-coupled receptor 4	Multiple_Complex		2836.7	4672.57	6888.62	4799.3	2028.93
TC0300010990.hg.1	12.52	12.83	12.75	SMARCC1	SWI/SNF related, matrix associated, actin dependent regulator of chromatin, subfamily c, member 1	Multiple_Complex		5873.48	7281.4	6888.62	6681.17	726.524
TC0300012208.hg.1	13.7	13.28	12.74	HACD2	3-hydroxyacyl-CoA dehydratase 2	Multiple_Complex		13307.9	9946.68	6841.04	10031.9	3234.29
TC2000007900.hg.1	13.61	12.62	12.74	VAPB	VAMP (vesicle-associated membrane protein)-associated protein B and C	Multiple_Complex		12503.1	6295.04	6841.04	8546.4	3437.47
TC1400007207.hg.1	9.58	10.82	12.74	SAMD4A	sterile alpha motif domain containing 4A	Multiple_Complex		765.363	1807.78	6841.04	3138.06	3248.95
TC1800008764.hg.1	12.95	12.73	12.74	TXNL1	thioredoxin-like 1	Multiple_Complex		7912.95	6793.79	6841.04	7182.59	632.95
TC2200008576.hg.1	12.15	12.33	12.73	RBFOX2	RNA binding protein, fox-1 homolog (C. elegans) 2	Multiple_Complex		4544.8	5148.73	6793.79	5495.77	1163.97
TC2000006781.hg.1	12.71	12.71	12.73	SNRPB2	small nuclear ribonucleoprotein polypeptide B	Multiple_Complex		6700.25	6700.25	6793.79	6731.43	54.0008
TC1900008103.hg.1	9.97	13.38	12.72	PLD3	phospholipase D family, member 3	Multiple_Complex		1002.93	10660.6	6746.86	6136.79	4857.65
TC1400007947.hg.1	12.72	12.37	12.72	PSMC1	proteasome 26S subunit, ATPase 1	Multiple_Complex		6746.86	5293.48	6746.86	6262.4	839.11
TC2200007150.hg.1	12.06	12.92	12.72	TIMP3	TIMP metallopeptidase inhibitor 3	Multiple_Complex		4269.94	7750.1	6746.86	6255.63	1791.33
TC1800008116.hg.1	11.87	12.41	12.72	AFG3L2	AFG3-like AAA ATPase 2	Multiple_Complex		3743.05	5442.3	6746.86	5310.74	1506.22
TC0300013380.hg.1	11.56	12.96	12.72	ALG3	ALG3, alpha-1,3- mannosyltransferase	Multiple_Complex		3019.3	7967.99	6746.86	5911.38	2577.96
TC0800010765.hg.1	12.73	12.93	12.72	TRAM1	translocation associated membrane protein 1	Multiple_Complex		6793.79	7804.01	6746.86	7114.88	597.262
TC0500009587.hg.1	12.6	12.79	12.71	HIGD2A	HIG1 hypoxia inducible domain family, member 2A	Multiple_Complex		6208.38	7082.29	6700.25	6663.64	438.106
TC0200014192.hg.1	12.99	12.98	12.71	SAP130	Sin3A associated protein 130kDa	Multiple_Complex		8135.41	8079.22	6700.25	7638.3	812.854
TC0100015885.hg.1	12.83	12.48	12.71	GATAD2B	GATA zinc finger domain containing 2B	Multiple_Complex		7281.4	5712.87	6700.25	6564.84	792.984
TC0500008814.hg.1	13.13	12.64	12.71	PAIP2	poly(A) binding protein interacting protein 2	Multiple_Complex		8964.45	6382.92	6700.25	7349.21	1407.81
TC1600007262.hg.1	12.76	12.71	12.71	TNRC6A	trinucleotide repeat containing 6A	Multiple_Complex		6936.54	6700.25	6700.25	6779.01	136.419
TC1100009210.hg.1	12.2	12.81	12.71	ARCN1	archain 1	Multiple_Complex		4705.07	7181.15	6700.25	6195.49	1312.95
TC0700012203.hg.1	12.46	12.21	12.71	COG5	component of oligomeric golgi complex 5	Multiple_Complex		5634.22	4737.79	6700.25	5690.76	982.45
TC0700008597.hg.1	12.09	12.72	12.7	CUX1	cut-like homeobox 1	Multiple_Complex		4359.66	6746.86	6653.97	5920.16	1352.23
TC2100007803.hg.1	12.29	13.22	12.7	APP	amyloid beta (A4) precursor protein	Multiple_Complex		5007.93	9541.5	6653.97	7067.8	2294.94
TC2000007430.hg.1	12.25	12.58	12.7	SRSF6	serine/arginine-rich splicing factor 6	Multiple_Complex		4870.99	6122.9	6653.97	5882.62	915.453
TC0100013369.hg.1	13.49	13.75	12.7	STMN1; MIR3917	stathmin 1; microRNA 3917	Multiple_Complex		11505.2	13777.2	6653.97	10645.5	3638.63
TC1400006853.hg.1	10.62	10.96	12.7	AKAP6	A kinase (PRKA) anchor protein 6	Multiple_Complex		1573.76	1992	6653.97	3406.58	2820.09
TC0200016654.hg.1	13.09	12.81	12.7	COX7A2L	cytochrome c oxidase subunit VIIa polypeptide 2 like	Multiple_Complex		8719.32	7181.15	6653.97	7518.15	1073.12
TC1300008179.hg.1	13.25	12.21	12.69	UPF3A	UPF3 regulator of nonsense transcripts homolog A (yeast)	Multiple_Complex		9741.98	4737.79	6608.01	7029.26	2528.55
TC0200015399.hg.1	13.27	12.68	12.69	PPIL3	peptidylprolyl isomerase (cyclophilin)-like 3	Multiple_Complex		9877.98	6562.36	6608.01	7682.78	1901.23
TC0100015588.hg.1	11.21	11.22	12.69	RNF115	ring finger protein 115	Multiple_Complex		2368.9	2385.37	6608.01	3787.43	2442.71
TC1400008486.hg.1	9.64	12.84	12.69	CRIP2	cysteine-rich protein 2	Multiple_Complex		797.865	7332.05	6608.01	4912.64	3581.84
TC1600011418.hg.1	12.11	12.69	12.69	CDH3	cadherin 3, type 1, P-cadherin (placental)	Multiple_Complex		4420.52	6608.01	6608.01	5878.85	1262.95
TC0100018506.hg.1	12.79	12.69	12.69	YY1AP1	YY1 associated protein 1	Multiple_Complex		7082.29	6608.01	6608.01	6766.1	273.826
TC0100015761.hg.1	12.14	12.89	12.69	CERS2	ceramide synthase 2	Multiple_Complex		4513.4	7590.61	6608.01	6237.34	1571.73
TC0100009191.hg.1	12.76	12.29	12.68	AGL	amylo-alpha-1, 6-glucosidase, 4-alpha-glucanotransferase	Multiple_Complex		6936.54	5007.93	6562.36	6168.95	1022.72
TC2100007935.hg.1	13.82	13.31	12.68	SCAF4	SR-related CTD-associated factor 4	Multiple_Complex		14462.2	10155.7	6562.36	10393.4	3955.28
TC0300014081.hg.1	12.68	12.68	12.68	TMEM41A	transmembrane protein 41A	Multiple_Complex		6562.36	6562.36	6562.36	6562.36	0
TC0600006993.hg.1	12.28	12.57	12.68	NOL7	nucleolar protein 7	Multiple_Complex		4973.34	6080.61	6562.36	5872.11	814.772
TC1500010292.hg.1	12.99	12.7	12.68	SEC11A	SEC11 homolog A, signal peptidase complex subunit	Multiple_Complex		8135.41	6653.97	6562.36	7117.25	882.945
TC1300008837.hg.1	12.86	12.51	12.68	ZC3H13	zinc finger CCCH-type containing 13	Multiple_Complex		7434.4	5832.91	6562.36	6609.89	801.801
TC1000008716.hg.1	12.7	13.2	12.68	GBF1	golgi brefeldin A resistant guanine nucleotide exchange factor 1	Multiple_Complex		6653.97	9410.14	6562.36	7542.16	1618.37
TC1700012235.hg.1	9.93	12.05	12.67	UNC45B	unc-45 myosin chaperone B	Coding		975.501	4240.45	6517.03	3910.99	2785.42
TC0500008558.hg.1	13.07	12.81	12.66	PRRC1	proline-rich coiled-coil 1	Multiple_Complex		8599.28	7181.15	6472.02	7417.48	1083.14
TC0200012734.hg.1	12.58	12.55	12.66	USP34	ubiquitin specific peptidase 34	Multiple_Complex		6122.9	5996.9	6472.02	6197.27	246.138
TC0X00010785.hg.1	13.18	12.91	12.66	SMARCA1	SWI/SNF related, matrix associated, actin dependent regulator of chromatin, subfamily a, member 1	Multiple_Complex		9280.58	7696.57	6472.02	7816.39	1408.11
TC0100013311.hg.1	13.13	12.61	12.66	SRSF10	serine/arginine-rich splicing factor 10	Multiple_Complex		8964.45	6251.56	6472.02	7229.34	1506.69
TC1900006524.hg.1	11.46	12.53	12.66	CIRBP	cold inducible RNA binding protein	Multiple_Complex		2817.11	5914.33	6472.02	5067.82	1969.02
TC0500013259.hg.1	13.13	12.1	12.66	MFAP3	microfibrillar associated protein 3	Multiple_Complex		8964.45	4389.98	6472.02	6608.82	2290.3
TC1100010741.hg.1	11.6	12.56	12.65	CELF1	CUGBP, Elav-like family member 1	Multiple_Complex		3104.19	6038.61	6427.31	5190.04	1816.82
TC1700009928.hg.1	12.42	12.51	12.64	COPS3	COP9 signalosome subunit 3	Multiple_Complex		5480.15	5832.91	6382.92	5898.66	454.96
TC1600011365.hg.1	12.64	12.76	12.64	NPIPB9	nuclear pore complex interacting protein family, member B9	Coding		6382.92	6936.54	6382.92	6567.46	319.633
TC0800006837.hg.1	12.81	12.24	12.64	TUSC3	tumor suppressor candidate 3	Multiple_Complex		7181.15	4837.35	6382.92	6133.81	1191.6
TC0200016428.hg.1	13.5	12.2	12.63	CEBPZOS	CEBPZ opposite strand	Multiple_Complex		11585.2	4705.07	6338.83	7543.04	3594.69
TC1600008220.hg.1	10.55	11.9	12.62	UTP4	UTP4 small subunit (SSU) processome component	Multiple_Complex		1499.22	3821.7	6295.04	3871.99	2398.3
TC1700010927.hg.1	12.84	12.31	12.62	CDC27	cell division cycle 27	Multiple_Complex		7332.05	5077.84	6295.04	6234.98	1128.3
TC1100010440.hg.1	12.52	12.98	12.62	MPPED2	metallophosphoesterase domain containing 2	Multiple_Complex		5873.48	8079.22	6295.04	6749.25	1170.92
TC1700010699.hg.1	12.61	12.61	12.61	DNAJC7	DnaJ (Hsp40) homolog, subfamily C, member 7	Multiple_Complex		6251.56	6251.56	6251.56	6251.56	0
TC1200012574.hg.1	13.49	12.74	12.61	TULP3	tubby like protein 3	Multiple_Complex		11505.2	6841.04	6251.56	8199.27	2878.16
TC0700008360.hg.1	12.88	12.51	12.61	CASD1	CAS1 domain containing 1	Multiple_Complex		7538.18	5832.91	6251.56	6540.88	888.688
TC0200010216.hg.1	12.61	12.61	12.61	ITGAV	integrin alpha V	Multiple_Complex		6251.56	6251.56	6251.56	6251.56	0
TC1700006556.hg.1	12.61	12.15	12.61	PAFAH1B1	platelet-activating factor acetylhydrolase 1b, regulatory subunit 1 (45kDa)	Multiple_Complex		6251.56	4544.8	6251.56	5682.64	985.399
TC1900008860.hg.1	10.94	13.2	12.6	LENG8	leukocyte receptor cluster (LRC) member 8	Multiple_Complex		1964.57	9410.14	6208.38	5861.03	3734.92
TC2000008909.hg.1	13.12	12.71	12.6	EIF2S2	eukaryotic translation initiation factor 2, subunit 2 beta, 38kDa	Multiple_Complex		8902.53	6700.25	6208.38	7270.39	1434.72
TC0200013046.hg.1	11.47	11.48	12.6	EXOC6B	exocyst complex component 6B	Multiple_Complex		2836.7	2856.44	6208.38	3967.17	1940.96
TC1200012016.hg.1	12.45	13.22	12.6	TBX3	T-box 3	Multiple_Complex		5595.3	9541.5	6208.38	7115.06	2123.6
TC1100007801.hg.1	12.89	12.52	12.59	TMEM138	transmembrane protein 138	Multiple_Complex		7590.61	5873.48	6165.49	6543.19	918.764
TC0200012404.hg.1	10.85	12.34	12.59	ZFP36L2	ZFP36 ring finger protein-like 2	Multiple_Complex		1845.76	5184.54	6165.49	4398.6	2264.57
TC0200008587.hg.1	11.67	11.8	12.59	EIF5B	eukaryotic translation initiation factor 5B	Multiple_Complex		3258.52	3565.78	6165.49	4329.93	1597.05
TC0100015194.hg.1	10.48	11.66	12.59	SORT1	sortilin 1	Multiple_Complex		1428.22	3236.01	6165.49	3609.91	2390.67
TC0800009735.hg.1	11.81	12.38	12.59	MTUS1	microtubule associated tumor suppressor 1	Multiple_Complex		3590.58	5330.3	6165.49	5028.79	1313.67
TC0800007440.hg.1	12.54	12.59	12.59	VDAC3	voltage-dependent anion channel 3	Multiple_Complex		5955.47	6165.49	6165.49	6095.48	121.255
TC0200008534.hg.1	12.91	13.04	12.59	ANKRD36	ankyrin repeat domain 36	Multiple_Complex		7696.57	8422.31	6165.49	7428.12	1152.11
TC0700008963.hg.1	9.61	8.84	12.59	LMOD2	leiomodin 2 (cardiac)	Coding		781.445	458.253	6165.49	2468.4	3205.85
TC1100008881.hg.1	12.45	12.72	12.58	ARHGAP42	Rho GTPase activating protein 42	Multiple_Complex		5595.3	6746.86	6122.9	6155.02	576.45
TC1500009921.hg.1	14.15	13.37	12.58	UACA	uveal autoantigen with coiled-coil domains and ankyrin repeats	Multiple_Complex		18179.2	10587	6122.9	11629.7	6095.4
TC1700011731.hg.1	13.14	12.58	12.58	ATP5H	ATP synthase, H+ transporting, mitochondrial Fo complex subunit D	Multiple_Complex		9026.81	6122.9	6122.9	7090.87	1676.57
TC0700013219.hg.1	11.8	12.35	12.58	LMBR1	limb development membrane protein 1	Multiple_Complex		3565.78	5220.6	6122.9	4969.76	1296.89
TC0200015838.hg.1	12.6	12.6	12.58	FARSB	phenylalanyl-tRNA synthetase beta subunit	Multiple_Complex		6208.38	6208.38	6122.9	6179.88	49.3476
TC2200008578.hg.1	12.18	12.49	12.58	RPL41	Synthetic construct Homo sapiens clone IMAGE:100063377, MGC:190767 ribosomal protein L41 (RPL41) mRNA, encodes complete protein.	Multiple_Complex		4640.29	5752.61	6122.9	5505.27	771.632
TC0400010965.hg.1	12.57	12.61	12.57	GRSF1	G-rich RNA sequence binding factor 1	Multiple_Complex		6080.61	6251.56	6080.61	6137.59	98.6976
TC1600008888.hg.1	12.57	12.74	12.57	RPL13; SNORD68	ribosomal protein L13; small nucleolar RNA, C/D box 68	Multiple_Complex		6080.61	6841.04	6080.61	6334.09	439.035
TC1600009422.hg.1	12.58	12.58	12.57	GSPT1	G1 to S phase transition 1	Multiple_Complex		6122.9	6122.9	6080.61	6108.8	24.4184
TC0600009426.hg.1	11.69	12.15	12.57	LAMA2	laminin, alpha 2	Multiple_Complex		3304	4544.8	6080.61	4643.14	1390.91
TC1200008147.hg.1	12.44	12.51	12.57	CCT2	chaperonin containing TCP1, subunit 2 (beta)	Multiple_Complex		5556.65	5832.91	6080.61	5823.39	262.108
TC0500009009.hg.1	13.72	12.25	12.57	TCERG1	transcription elongation regulator 1	Multiple_Complex		13493.7	4870.99	6080.61	8148.44	4668.49
TC0100009949.hg.1	12.38	12.74	12.57	PSMD4	proteasome 26S subunit, non-ATPase 4	Multiple_Complex		5330.3	6841.04	6080.61	6083.98	755.378
TC0900010404.hg.1	12.57	12.42	12.57	ZFAND5	zinc finger, AN1-type domain 5	Multiple_Complex		6080.61	5480.15	6080.61	5880.46	346.674
TC0600014233.hg.1	12.68	12.83	12.57	SSR1	signal sequence receptor, alpha	Multiple_Complex		6562.36	7281.4	6080.61	6641.46	604.29
TC0400010033.hg.1	10.67	12.23	12.56	WDR1	WD repeat domain 1	Multiple_Complex		1629.26	4803.93	6038.61	4157.27	2274.69
TC0100015895.hg.1	13.63	12.79	12.56	RAB13	RAB13, member RAS oncogene family	Multiple_Complex		12677.7	7082.29	6038.61	8599.52	3570.11
TC1700012446.hg.1	13.37	12.88	12.56	CCDC47	coiled-coil domain containing 47	Multiple_Complex		10587	7538.18	6038.61	8054.58	2317.73
TC0900011819.hg.1	12.08	12.57	12.56	TSC1	tuberous sclerosis 1	Multiple_Complex		4329.55	6080.61	6038.61	5482.92	999.072
TC0100014257.hg.1	12.95	13.23	12.56	SSBP3	single stranded DNA binding protein 3	Multiple_Complex		7912.95	9607.86	6038.61	7853.14	1785.38
TC0900009164.hg.1	12.26	12.83	12.56	MRPS2	mitochondrial ribosomal protein S2	Multiple_Complex		4904.87	7281.4	6038.61	6074.96	1188.68
TC1700008549.hg.1	10.98	12.46	12.56	TANC2	tetratricopeptide repeat, ankyrin repeat and coiled-coil containing 2	Multiple_Complex		2019.8	5634.22	6038.61	4564.21	2212.78
TC1700011281.hg.1	13.59	12.5	12.56	SKA2	spindle and kinetochore associated complex subunit 2	Multiple_Complex		12331	5792.62	6038.61	8054.07	3705.96
TC1100009306.hg.1	12.22	12.33	12.55	SC5D	sterol-C5-desaturase	Multiple_Complex		4770.75	5148.73	5996.9	5305.46	627.919
TC0100015364.hg.1	12.59	11.28	12.55	TSPAN2	tetraspanin 2	Multiple_Complex		6165.49	2486.67	5996.9	4883.02	2077.01
TC1500009363.hg.1	13.11	12.43	12.55	COPS2	COP9 signalosome subunit 2	Multiple_Complex		8841.04	5518.27	5996.9	6785.4	1796.25
TC0100017451.hg.1	12.71	13.05	12.55	TP53BP2	tumor protein p53 binding protein 2	Multiple_Complex		6700.25	8480.89	5996.9	7059.35	1280.34
TC1200008895.hg.1	12.57	12.54	12.54	MAPKAPK5; ADAM1A	mitogen-activated protein kinase-activated protein kinase 5; ADAM metallopeptidase domain 1A (pseudogene)	Multiple_Complex		6080.61	5955.47	5955.47	5997.18	72.2479
TC0400011744.hg.1	12.69	12.85	12.54	ANXA5	annexin A5	Multiple_Complex		6608.01	7383.04	5955.47	6648.84	714.662
TC2000010006.hg.1	11.5	12.06	12.54	EIF6	eukaryotic translation initiation factor 6	Multiple_Complex		2896.31	4269.94	5955.47	4373.91	1532.23
TC0100015728.hg.1	10.96	13.33	12.54	APH1A	APH1A gamma secretase subunit	Multiple_Complex		1992	10297.5	5955.47	6081.64	4154.17
TC0300011029.hg.1	10.67	13.01	12.54	UQCRC1	ubiquinol-cytochrome c reductase core protein I	Multiple_Complex		1629.26	8248.98	5955.47	5277.9	3361.47
TC1900006522.hg.1	11.49	13.58	12.54	MIDN	midnolin	Multiple_Complex		2876.3	12245.8	5955.47	7025.86	4775.58
TC1400008333.hg.1	12.99	12.52	12.54	PPP2R5C	protein phosphatase 2, regulatory subunit B, gamma	Multiple_Complex		8135.41	5873.48	5955.47	6654.79	1282.91
TC0X00007031.hg.1	12.19	12.26	12.54	DDX3X	DEAD (Asp-Glu-Ala-Asp) box helicase 3, X-linked	Multiple_Complex		4672.57	4904.87	5955.47	5177.64	683.565
TC0200008971.hg.1	12.66	12.4	12.54	CBWD2	COBW domain containing 2	Multiple_Complex		6472.02	5404.7	5955.47	5944.06	533.748
TC1900011312.hg.1	12.91	13.15	12.54	ZNF611	zinc finger protein 611	Multiple_Complex		7696.57	9089.59	5955.47	7580.54	1570.28
TC0600014074.hg.1	11.27	11.76	12.53	HIVEP1	human immunodeficiency virus type I enhancer binding protein 1	Multiple_Complex		2469.49	3468.27	5914.33	3950.7	1772.37
TC0800007738.hg.1	12.57	12.4	12.53	SDCBP	syndecan binding protein	Multiple_Complex		6080.61	5404.7	5914.33	5799.88	352.187
TC0900007475.hg.1	12.66	12.52	12.53	CBWD3	COBW domain containing 3	Multiple_Complex		6472.02	5873.48	5914.33	6086.61	334.397
TC1700010677.hg.1	10.65	12.52	12.53	KRT19	keratin 19, type I	Multiple_Complex		1606.83	5873.48	5914.33	4464.88	2475.23
TC0500012760.hg.1	12.22	13.53	12.53	SLIT3	slit guidance ligand 3	Multiple_Complex		4770.75	11828.7	5914.33	7504.58	3788.17
TC1900011854.hg.1	11.4	12.6	12.53	ELAVL1	ELAV like RNA binding protein 1	Multiple_Complex		2702.35	6208.38	5914.33	4941.69	1944.89
TC0100006729.hg.1	12.81	12.92	12.52	PARK7	parkinson protein 7	Multiple_Complex		7181.15	7750.1	5873.48	6934.91	962.24
TC0400012645.hg.1	11.11	10.49	12.52	SORBS2	Transcript Identified by AceView, Entrez Gene ID(s) 8470	Unassigned		2210.26	1438.15	5873.48	3173.96	2369.51
TC1400009617.hg.1	10.74	12.16	12.52	DPF3	D4, zinc and double PHD fingers, family 3	Multiple_Complex		1710.26	4576.41	5873.48	4053.38	2130.32
TC0100010430.hg.1	12.52	12.52	12.52	PBX1	pre-B-cell leukemia homeobox 1	NonCoding		5873.48	5873.48	5873.48	5873.48	0
TC1800007066.hg.1	10.94	11.75	12.52	MAPRE2	microtubule-associated protein, RP/EB family, member 2	Multiple_Complex		1964.57	3444.31	5873.48	3760.79	1973.58
TC0700009066.hg.1	10.01	11.09	12.52	FLNC	filamin C, gamma	Multiple_Complex		1031.12	2179.83	5873.48	3028.14	2530.18
TC1000006924.hg.1	12.47	12.71	12.52	ARL5B	ADP-ribosylation factor like GTPase 5B	Multiple_Complex		5673.41	6700.25	5873.48	6082.38	544.364
TC0100011026.hg.1	12.66	12.39	12.51	TROVE2	TROVE domain family, member 2	Multiple_Complex		6472.02	5367.37	5832.91	5890.77	554.592
TC1100006879.hg.1	11.73	12.21	12.51	PARVA	parvin, alpha	Multiple_Complex		3396.89	4737.79	5832.91	4655.87	1220.07
TC0400012856.hg.1	11.58	11.11	12.51	RAPGEF2	Rap guanine nucleotide exchange factor 2	NonCoding		3061.45	2210.26	5832.91	3701.54	1894.25
TC0100007378.hg.1	12.61	12.51	12.51	CLIC4	chloride intracellular channel 4	Multiple_Complex		6251.56	5832.91	5832.91	5972.46	241.707
TC0300010213.hg.1	12.65	11.91	12.51	RPUSD3	RNA pseudouridylate synthase domain containing 3	Multiple_Complex		6427.31	3848.29	5832.91	5369.5	1350.52
TC0600014068.hg.1	12.42	12.54	12.51	TMEM14C	transmembrane protein 14C	Multiple_Complex		5480.15	5955.47	5832.91	5756.18	246.776
TC0900012179.hg.1	11.78	12.35	12.51	SPTAN1	spectrin, alpha, non-erythrocytic 1	Multiple_Complex		3516.68	5220.6	5832.91	4856.73	1200.22
TC0500013193.hg.1	15.82	15.11	12.51	CRHBP	corticotropin releasing hormone binding protein	Multiple_Complex		57848.8	35364.2	5832.91	33015.3	26087.4
TC0200007032.hg.1	12.52	12.25	12.51	HADHB	hydroxyacyl-CoA dehydrogenase/3-ketoacyl-CoA thiolase/enoyl-CoA hydratase (trifunctional protein), beta subunit	Multiple_Complex		5873.48	4870.99	5832.91	5525.79	567.438
TC0800010103.hg.1	12.64	12.51	12.51	LSM12	Homo sapiens LSM12 homolog (S. cerevisiae), mRNA (cDNA clone MGC:57206 IMAGE:4794614), complete cds.	Multiple_Complex		6382.92	5832.91	5832.91	6016.25	317.546
TC1900011113.hg.1	10.8	12.58	12.51	GYS1	glycogen synthase 1 (muscle)	Multiple_Complex		1782.89	6122.9	5832.91	4579.57	2426.33
TC0X00006739.hg.1	12.2	12.64	12.5	PDHA1	pyruvate dehydrogenase (lipoamide) alpha 1	Multiple_Complex		4705.07	6382.92	5792.62	5626.87	851.116
TC1700010254.hg.1	11.76	11.56	12.5	SSH2	slingshot protein phosphatase 2	Multiple_Complex		3468.27	3019.3	5792.62	4093.4	1488.59
TC1900010748.hg.1	12.54	12.25	12.5	ATP5SL	ATP5S-like	Multiple_Complex		5955.47	4870.99	5792.62	5539.69	584.809
TC0100016129.hg.1	12.23	13.09	12.5	COPA	coatomer protein complex subunit alpha	Multiple_Complex		4803.93	8719.32	5792.62	6438.62	2036.06
TC1400010012.hg.1	12.23	12.75	12.49	LGMN	legumain	Multiple_Complex		4803.93	6888.62	5752.61	5815.05	1043.75
TC1200007380.hg.1	12.97	12.74	12.49	PPHLN1	periphilin 1	Multiple_Complex		8023.41	6841.04	5752.61	6872.35	1135.73
TC1700008533.hg.1	11.99	12.7	12.49	TLK2	tousled-like kinase 2	Multiple_Complex		4067.71	6653.97	5752.61	5491.43	1312.76
TC2000006576.hg.1	11.6	11.5	12.48	PRNP	prion protein	Multiple_Complex		3104.19	2896.31	5712.87	3904.46	1569.58
TC0100011269.hg.1	10.22	10.78	12.48	LINC00260	long intergenic non-protein coding RNA 260	Multiple_Complex		1192.69	1758.34	5712.87	2887.97	2462.73
TC1300006520.hg.1	12.98	12.07	12.48	SAP18	Sin3A associated protein 18kDa	Multiple_Complex		8079.22	4299.64	5712.87	6030.58	1909.71
TC1100011930.hg.1	12.88	11.92	12.48	CHORDC1	cysteine and histidine rich domain containing 1	Multiple_Complex		7538.18	3875.05	5712.87	5708.7	1831.57
TC1200010857.hg.1	12.45	12.51	12.48	PHC1	Homo sapiens polyhomeotic homolog 1 (Drosophila), mRNA (cDNA clone MGC:87926 IMAGE:5788132), complete cds.; Homo sapiens polyhomeotic homolog 1 (Drosophila), mRNA (cDNA clone MGC:189745 IMAGE:9057069), complete cds.	Multiple_Complex		5595.3	5832.91	5712.87	5713.69	118.806
TC1200012700.hg.1	11.2	11.53	12.48	C12orf75	chromosome 12 open reading frame 75	Multiple_Complex		2352.53	2957.17	5712.87	3674.19	1791.24
TC0200011901.hg.1	12.14	12.48	12.48	PUM2	pumilio RNA binding family member 2	Multiple_Complex		4513.4	5712.87	5712.87	5313.05	692.512
TC0900011626.hg.1	12.23	13.02	12.48	CIZ1	CDKN1A interacting zinc finger protein 1	Multiple_Complex		4803.93	8306.36	5712.87	6274.39	1817.48
TC0100008631.hg.1	13.73	12.72	12.48	SGIP1	SH3-domain GRB2-like (endophilin) interacting protein 1	Multiple_Complex		13587.6	6746.86	5712.87	8682.43	4279.32
TC1500009204.hg.1	13.23	11.74	12.48	UBR1	ubiquitin protein ligase E3 component n-recognin 1	Multiple_Complex		9607.86	3420.52	5712.87	6247.08	3128.07
TC0500007691.hg.1	12.66	12.54	12.48	SMN1; SMN2	survival of motor neuron 1, telomeric; survival of motor neuron 2, centromeric	Multiple_Complex		6472.02	5955.47	5712.87	6046.79	387.725
TC0100017084.hg.1	15.94	16.13	12.47	CTSE	cathepsin E	Multiple_Complex		62866.3	71715.6	5673.41	46751.8	35849
TC1700007780.hg.1	10.49	12.26	12.47	CASC3; MIR6866	cancer susceptibility candidate 3; microRNA 6866	Multiple_Complex		1438.15	4904.87	5673.41	4005.48	2256.33
TC0700008306.hg.1	10.73	11.01	12.47	FZD1	frizzled class receptor 1	Coding		1698.45	2062.24	5673.41	3144.7	2197.47
TC0700007949.hg.1	12.3	12.46	12.46	POM121	POM121 transmembrane nucleoporin	Multiple_Complex		5042.77	5634.22	5634.22	5437.07	341.475
TC0600007887.hg.1	12.31	12.46	12.46	ZFAND3	zinc finger, AN1-type domain 3	Multiple_Complex		5077.84	5634.22	5634.22	5448.76	321.224
TC0400012029.hg.1	12.26	12.35	12.46	OTUD4	OTU deubiquitinase 4	Multiple_Complex		4904.87	5220.6	5634.22	5253.23	365.767
TC1100007935.hg.1	12.45	12.54	12.46	STIP1	stress-induced phosphoprotein 1	Multiple_Complex		5595.3	5955.47	5634.22	5728.33	197.67
TC2200008105.hg.1	11.19	12.35	12.45	MAPK1	mitogen-activated protein kinase 1	Multiple_Complex		2336.28	5220.6	5595.3	4384.06	1783.3
TC0X00007012.hg.1	12.86	12.57	12.45	ATP6AP2	ATPase, H+ transporting, lysosomal accessory protein 2	Multiple_Complex		7434.4	6080.61	5595.3	6370.1	953.113
TC0500008830.hg.1	12.36	12.44	12.44	UBE2D2	ubiquitin conjugating enzyme E2D 2	Multiple_Complex		5256.91	5556.65	5556.65	5456.74	173.054
TC1600011330.hg.1	12.14	12.71	12.44	ATP6V0C	ATPase, H+ transporting, lysosomal 16kDa, V0 subunit c	Multiple_Complex		4513.4	6700.25	5556.65	5590.1	1093.81
TC1100012389.hg.1	11.67	12.32	12.44	CADM1	cell adhesion molecule 1	Multiple_Complex		3258.52	5113.16	5556.65	4642.78	1219.14
TC0500012388.hg.1	9.63	10.93	12.44	DPYSL3	dihydropyrimidinase-like 3	Multiple_Complex		792.353	1951	5556.65	2766.67	2484.68
TC1100012262.hg.1	12.52	12.5	12.44	RDX	radixin	Multiple_Complex		5873.48	5792.62	5556.65	5740.92	164.621
TC1600010633.hg.1	12.4	12.43	12.43	ATP6V0D1	ATPase, H+ transporting, lysosomal 38kDa, V0 subunit d1	Multiple_Complex		5404.7	5518.27	5518.27	5480.41	65.5664
TC1200008592.hg.1	12.75	12.36	12.43	SCYL2	SCY1-like, kinase-like 2	Multiple_Complex		6888.62	5256.91	5518.27	5887.93	876.419
TC0100014531.hg.1	10.69	12.19	12.43	WLS	wntless Wnt ligand secretion mediator	Multiple_Complex		1652	4672.57	5518.27	3947.61	2032.53
TC0600012814.hg.1	12.11	12.37	12.43	CD164	CD164 molecule, sialomucin	Multiple_Complex		4420.52	5293.48	5518.27	5077.42	579.891
TC0800010360.hg.1	12.71	12.42	12.42	PRKDC	protein kinase, DNA-activated, catalytic polypeptide	Multiple_Complex		6700.25	5480.15	5480.15	5886.85	704.426
TC0400009086.hg.1	11.69	11.41	12.42	GUCY1A3	guanylate cyclase 1, soluble, alpha 3	Multiple_Complex		3304	2721.15	5480.15	3835.1	1454.16
TC2200006614.hg.1	10.39	12.5	12.42	GP1BB; SEPT5	glycoprotein Ib (platelet), beta polypeptide; septin 5	Multiple_Complex		1341.84	5792.62	5480.15	4204.87	2484.37
TC0500011282.hg.1	12.33	12.46	12.42	MTRNR2L2	MT-RNR2-like 2	Multiple_Complex		5148.73	5634.22	5480.15	5421.03	248.087
TC0Y00006632.hg.1	12.9	12.08	12.42	DDX3Y	DEAD (Asp-Glu-Ala-Asp) box helicase 3, Y-linked	Multiple_Complex		7643.41	4329.55	5480.15	5817.7	1682.52
TC1900011713.hg.1	10.42	12.81	12.42	PSENEN	presenilin enhancer gamma secretase subunit	Multiple_Complex		1370.04	7181.15	5480.15	4677.11	2987.63
TC0100012113.hg.1	12.34	12.59	12.42	RYR2	ryanodine receptor 2 (cardiac)	Multiple_Complex		5184.54	6165.49	5480.15	5610.06	503.213
TC0400006692.hg.1	12.09	12.2	12.41	MRFAP1	Morf4 family associated protein 1	Multiple_Complex		4359.66	4705.07	5442.3	4835.68	553.009
TC0900009274.hg.1	11.63	13.82	12.41	TUBB4B	tubulin, beta 4B class IVb	Multiple_Complex		3169.41	14462.2	5442.3	7691.31	5972.88
TC1200006520.hg.1	9.96	12.32	12.41	TSPAN9	tetraspanin 9	Multiple_Complex		995.999	5113.16	5442.3	3850.49	2477.53
TC0600007402.hg.1	12.3	12.53	12.41	ZKSCAN8	zinc finger with KRAB and SCAN domains 8	Multiple_Complex		5042.77	5914.33	5442.3	5466.47	436.286
TC1400009922.hg.1	11.3	11.7	12.4	PTPN21	protein tyrosine phosphatase, non-receptor type 21	Multiple_Complex		2521.38	3326.99	5404.7	3751.02	1487.7
TC0100018185.hg.1	12.74	12.57	12.4	MINOS1	mitochondrial inner membrane organizing system 1	Multiple_Complex		6841.04	6080.61	5404.7	6108.78	718.582
TC0100010347.hg.1	12.41	12.41	12.4	SDHC	succinate dehydrogenase complex, subunit C, integral membrane protein, 15kDa	Multiple_Complex		5442.3	5442.3	5404.7	5429.77	21.7042
TC1500008023.hg.1	12.61	12.58	12.4	ZFAND6	zinc finger, AN1-type domain 6	Multiple_Complex		6251.56	6122.9	5404.7	5926.39	456.348
TC2000009874.hg.1	12.72	13.12	12.39	PSMF1	proteasome inhibitor subunit 1	Multiple_Complex		6746.86	8902.53	5367.37	7005.59	1781.73
TC1900009045.hg.1	12.72	12.29	12.39	RPS5	ribosomal protein S5	Multiple_Complex		6746.86	5007.93	5367.37	5707.39	917.972
TC0200015242.hg.1	14.08	14.06	12.39	STAT1	signal transducer and activator of transcription 1	Multiple_Complex		17318.2	17079.8	5367.37	13255.1	6832.02
TC1000007866.hg.1	13.29	12.09	12.39	CCAR1; SNORD98	cell division cycle and apoptosis regulator 1; small nucleolar RNA, C/D box 98	Multiple_Complex		10015.9	4359.66	5367.37	6580.97	3017.08
TC1900007917.hg.1	12.26	12.26	12.39	ZNF146	zinc finger protein 146	Multiple_Complex		4904.87	4904.87	5367.37	5059.04	267.024
TC0800006963.hg.1	12.8	12.36	12.39	XPO7	exportin 7	Multiple_Complex		7131.55	5256.91	5367.37	5918.61	1051.89
TC0100011243.hg.1	10.87	12.08	12.38	PPFIA4	protein tyrosine phosphatase, receptor type, f polypeptide (PTPRF), interacting protein (liprin), alpha 4	Multiple_Complex		1871.53	4329.55	5330.3	3843.79	1779.81
TC2200008434.hg.1	12.51	12.38	12.38	SF3A1	splicing factor 3a, subunit 1, 120kDa	Multiple_Complex		5832.91	5330.3	5330.3	5497.83	290.184
TC1900006499.hg.1	11.37	12.31	12.38	ARID3A	AT rich interactive domain 3A (BRIGHT-like)	Multiple_Complex		2646.74	5077.84	5330.3	4351.63	1481.86
TC0800012287.hg.1	12.55	12.21	12.38	LEPROTL1	leptin receptor overlapping transcript-like 1	Multiple_Complex		5996.9	4737.79	5330.3	5355	629.913
TC0700010728.hg.1	12.37	12.37	12.37	HERPUD2	HERPUD family member 2	Multiple_Complex		5293.48	5293.48	5293.48	5293.48	0
TC1700007890.hg.1	11.75	12.58	12.37	ATP6V0A1; MIR5010	ATPase, H+ transporting, lysosomal V0 subunit a1; microRNA 5010	Multiple_Complex		3444.31	6122.9	5293.48	4953.56	1371.27
TC0400012646.hg.1	10.73	11.1	12.37	SORBS2	Transcript Identified by AceView, Entrez Gene ID(s) 8470	Unassigned		1698.45	2194.99	5293.48	3062.31	1948.14
TC2100008285.hg.1	10.08	11.92	12.37	CBS	cystathionine-beta-synthase	Multiple_Complex		1082.39	3875.05	5293.48	3416.97	2142.59
TC0400006579.hg.1	11.16	12.82	12.37	ADD1	adducin 1 (alpha)	Multiple_Complex		2288.2	7231.1	5293.48	4937.59	2490.59
TC1700007344.hg.1	12.8	12.75	12.36	NLK	nemo-like kinase	Multiple_Complex		7131.55	6888.62	5256.91	6425.7	1019.46
TC0800012285.hg.1	12.43	11.81	12.36	HMBOX1	homeobox containing 1	Multiple_Complex		5518.27	3590.58	5256.91	4788.59	1045.7
TC1500007004.hg.1	12.83	12.22	12.36	RTF1	RTF1 homolog, Paf1/RNA polymerase II complex component	Multiple_Complex		7281.4	4770.75	5256.91	5769.69	1331.56
TC0600009712.hg.1	12.4	12.63	12.36	UTRN	utrophin	Multiple_Complex		5404.7	6338.83	5256.91	5666.81	586.652
TC0700013456.hg.1	12.48	12.68	12.35	ARF5	ADP-ribosylation factor 5	Multiple_Complex		5712.87	6562.36	5220.6	5831.94	678.761
TC1100012735.hg.1	11.29	12.67	12.35	SRPR	signal recognition particle receptor (docking protein)	Multiple_Complex		2503.97	6517.03	5220.6	4747.2	2047.99
TC0X00011139.hg.1	13.27	12.51	12.35	CETN2	centrin 2	Multiple_Complex		9877.98	5832.91	5220.6	6977.16	2530.77
TC0900012192.hg.1	12.39	12.69	12.35	PHPT1	phosphohistidine phosphatase 1	Multiple_Complex		5367.37	6608.01	5220.6	5731.99	762.193
TC0600013528.hg.1	12.47	12.46	12.35	LATS1	large tumor suppressor kinase 1	Multiple_Complex		5673.41	5634.22	5220.6	5509.41	250.882
TC0600011546.hg.1	11.83	12.57	12.34	CUTA	cutA divalent cation tolerance homolog (E. coli)	Multiple_Complex		3640.7	6080.61	5184.54	4968.62	1234.2
TC0200012755.hg.1	12.85	11.99	12.34	CCT4	chaperonin containing TCP1, subunit 4 (delta)	Multiple_Complex		7383.04	4067.71	5184.54	5545.1	1686.82
TC0X00009767.hg.1	11.93	12.36	12.34	HUWE1	HECT, UBA and WWE domain containing 1, E3 ubiquitin protein ligase	Multiple_Complex		3902.01	5256.91	5184.54	4781.15	762.223
TC1200009416.hg.1	12.42	12.32	12.34	RAN	RAN, member RAS oncogene family	Multiple_Complex		5480.15	5113.16	5184.54	5259.28	194.578
TC0400009379.hg.1	13.06	12.48	12.34	SPCS3	signal peptidase complex subunit 3	Multiple_Complex		8539.88	5712.87	5184.54	6479.1	1804.14
TC2000008845.hg.1	9.98	12.52	12.34	PLAGL2	pleiomorphic adenoma gene-like 2	Coding		1009.9	5873.48	5184.54	4022.64	2631.75
TC1000012567.hg.1	12.73	12.35	12.33	AGAP5	ArfGAP with GTPase domain, ankyrin repeat and PH domain 5	Multiple_Complex		6793.79	5220.6	5148.73	5721.04	929.722
TC1100011811.hg.1	12.01	12.14	12.33	CCDC90B	coiled-coil domain containing 90B	Multiple_Complex		4124.49	4513.4	5148.73	4595.54	517.035
TC1900010957.hg.1	11.66	12.62	12.33	SYMPK	symplekin	Multiple_Complex		3236.01	6295.04	5148.73	4893.26	1545.43
TC0700013080.hg.1	11.94	11.46	12.33	RHEB	Ras homolog enriched in brain	Multiple_Complex		3929.15	2817.11	5148.73	3964.99	1166.22
TC1900010163.hg.1	13.22	13.02	12.33	ZNF43	zinc finger protein 43	Multiple_Complex		9541.5	8306.36	5148.73	7665.53	2265.42
TC0100015756.hg.1	11.53	12.37	12.33	ARNT	aryl hydrocarbon receptor nuclear translocator	Multiple_Complex		2957.17	5293.48	5148.73	4466.46	1309.09
TC0100013293.hg.1	12.67	13.73	12.33	ID3	inhibitor of DNA binding 3, dominant negative helix-loop-helix protein	Multiple_Complex		6517.03	13587.6	5148.73	8417.78	4529.14
TC0800008478.hg.1	12.17	11.77	12.33	FZD6	frizzled class receptor 6	Coding		4608.24	3492.39	5148.73	4416.45	844.658
TC1300008735.hg.1	12.71	12.32	12.32	VWA8; MIR5006	von Willebrand factor A domain containing 8; microRNA 5006	Multiple_Complex		6700.25	5113.16	5113.16	5642.19	916.308
TC1400007328.hg.1	12.35	11.2	12.32	DAAM1	dishevelled associated activator of morphogenesis 1	Multiple_Complex		5220.6	2352.53	5113.16	4228.77	1625.75
TC1400008341.hg.1	11.77	12.93	12.32	DYNC1H1	dynein, cytoplasmic 1, heavy chain 1	Multiple_Complex		3492.39	7804.01	5113.16	5469.85	2177.83
TC1900007031.hg.1	10.61	13.33	12.32	PRKCSH	protein kinase C substrate 80K-H	Multiple_Complex		1562.89	10297.5	5113.16	5657.83	4392.68
TC0X00010851.hg.1	16.01	15.74	12.32	GPC3	glypican 3	Multiple_Complex		65991.8	54728.3	5113.16	41944.4	32390.2
TC0100013854.hg.1	11.79	11.95	12.32	SCMH1	sex comb on midleg homolog 1 (Drosophila)	Multiple_Complex		3541.14	3956.48	5113.16	4203.59	814.623
TC0100009142.hg.1	12.79	12.37	12.32	PTBP2	polypyrimidine tract binding protein 2	Multiple_Complex		7082.29	5293.48	5113.16	5829.64	1088.56
TC0400012903.hg.1	12.02	12.26	12.31	PROM1	prominin 1	Multiple_Complex		4153.18	4904.87	5077.84	4711.96	491.591
TC0200007132.hg.1	12.4	11.97	12.31	YPEL5	yippee like 5	Multiple_Complex		5404.7	4011.71	5077.84	4831.42	728.461
TC0X00008495.hg.1	11.24	12.99	12.31	FAM127A	family with sequence similarity 127, member A	Multiple_Complex		2418.67	8135.41	5077.84	5210.64	2860.68
TC0600011678.hg.1	10.31	12.26	12.31	MTCH1	mitochondrial carrier 1	Multiple_Complex		1269.46	4904.87	5077.84	3750.73	2150.58
TC1100007217.hg.1	12.73	12.19	12.3	QSER1	glutamine and serine rich 1	Multiple_Complex		6793.79	4672.57	5042.77	5503.04	1133.04
TC0500013253.hg.1	12.55	12.2	12.3	RBM27	RNA binding motif protein 27	Multiple_Complex		5996.9	4705.07	5042.77	5248.24	669.977
TC1000007701.hg.1	12.78	12.3	12.3	TFAM	transcription factor A, mitochondrial	Multiple_Complex		7033.37	5042.77	5042.77	5706.3	1149.27
TC0600014069.hg.1	12.47	12.98	12.3	TMEM14B	transmembrane protein 14B	Multiple_Complex		5673.41	8079.22	5042.77	6265.13	1602.38
TC0300013842.hg.1	10.32	8.84	12.3	SLMAP	sarcolemma associated protein	Multiple_Complex		1278.29	458.253	5042.77	2259.77	2444.77
TC0600012072.hg.1	11.66	12.02	12.3	ELOVL5	ELOVL fatty acid elongase 5	Multiple_Complex		3236.01	4153.18	5042.77	4143.98	903.414
TC1100011050.hg.1	10.09	12.75	12.3	FADS1; MIR1908	fatty acid desaturase 1; microRNA 1908	Multiple_Complex		1089.92	6888.62	5042.77	4340.44	2962.47
TC0100013278.hg.1	12.25	12.38	12.29	TCEA3	transcription elongation factor A (SII), 3	Multiple_Complex		4870.99	5330.3	5007.93	5069.74	235.807
TC0X00009441.hg.1	12.17	12.29	12.29	MED14	mediator complex subunit 14	Multiple_Complex		4608.24	5007.93	5007.93	4874.7	230.764
TC1900006488.hg.1	13.04	13.75	12.29	PTBP1; MIR4745	polypyrimidine tract binding protein 1; microRNA 4745	Multiple_Complex		8422.31	13777.2	5007.93	9069.16	4420.3
TC1200009767.hg.1	11.6	12.69	12.29	PHB2; SCARNA12	prohibitin 2; small Cajal body-specific RNA 12	Multiple_Complex		3104.19	6608.01	5007.93	4906.71	1754.1
TC0400012102.hg.1	12.29	12.45	12.29	LRBA	LPS-responsive vesicle trafficking, beach and anchor containing	Multiple_Complex		5007.93	5595.3	5007.93	5203.72	339.116
TC2200006681.hg.1	12.02	12.57	12.29	CRKL	v-crk avian sarcoma virus CT10 oncogene homolog-like	Multiple_Complex		4153.18	6080.61	5007.93	5080.57	965.766
TC1100011719.hg.1	12.29	12.29	12.29	CLNS1A	chloride channel, nucleotide-sensitive, 1A	Multiple_Complex		5007.93	5007.93	5007.93	5007.93	0
TC1100011048.hg.1	12.29	12.16	12.29	TMEM258; MIR611	transmembrane protein 258; microRNA 611	Multiple_Complex		5007.93	4576.41	5007.93	4864.09	249.142
TC1700008467.hg.1	12.44	12.29	12.29	VMP1; MIR21	vacuole membrane protein 1; microRNA 21	Multiple_Complex		5556.65	5007.93	5007.93	5190.84	316.802
TC0300013852.hg.1	12.07	11.64	12.28	ST3GAL6	ST3 beta-galactoside alpha-2,3-sialyltransferase 6	Multiple_Complex		4299.64	3191.46	4973.34	4154.81	899.727
TC0200011980.hg.1	10.24	11.06	12.28	ITSN2	intersectin 2	Multiple_Complex		1209.34	2134.97	4973.34	2772.55	1961.33
TC1700008465.hg.1	12.28	12.08	12.28	CLTC	clathrin, heavy chain (Hc)	Multiple_Complex		4973.34	4329.55	4973.34	4758.74	371.696
TC0200007473.hg.1	12.72	12.28	12.28	CRIPT	cysteine-rich PDZ-binding protein	Multiple_Complex		6746.86	4973.34	4973.34	5564.51	1023.94
TC1900011758.hg.1	10.66	13.59	12.28	APOE	apolipoprotein E	Multiple_Complex		1618	12331	4973.34	6307.44	5479.67
TC1700006899.hg.1	12.3	12.25	12.28	MAP2K4; MIR744	mitogen-activated protein kinase kinase 4; microRNA 744	Multiple_Complex		5042.77	4870.99	4973.34	4962.37	86.4119
TC1100010705.hg.1	10.65	12.02	12.27	AMBRA1	autophagy/beclin-1 regulator 1	Multiple_Complex		1606.83	4153.18	4938.99	3566.33	1741.87
TC1500010901.hg.1	12.39	12.27	12.27	ST20	suppressor of tumorigenicity 20	Multiple_Complex		5367.37	4938.99	4938.99	5081.78	247.327
TC1300007794.hg.1	12.37	11.99	12.27	FARP1; MIR3170	FERM, ARH/RhoGEF and pleckstrin domain protein 1; microRNA 3170	Multiple_Complex		5293.48	4067.71	4938.99	4766.72	630.781
TC0400012641.hg.1	11.62	11.4	12.27	PDLIM3	PDZ and LIM domain 3	Multiple_Complex		3147.52	2702.35	4938.99	3596.29	1183.93
TC0100013472.hg.1	11.94	12.14	12.27	DNAJC8	DnaJ (Hsp40) homolog, subfamily C, member 8	Multiple_Complex		3929.15	4513.4	4938.99	4460.51	506.995
TC1300007137.hg.1	12.8	11.88	12.27	RB1	retinoblastoma 1	Multiple_Complex		7131.55	3769.09	4938.99	5279.88	1706.95
TC1100010483.hg.1	13.32	12.25	12.27	CSTF3	cleavage stimulation factor, 3 pre-RNA, subunit 3	Multiple_Complex		10226.3	4870.99	4938.99	6678.77	3072.46
TC1600011354.hg.1	12.22	12.85	12.26	NPIPA2	nuclear pore complex interacting protein family, member A2	Coding		4770.75	7383.04	4904.87	5686.22	1471.02
TC0200015616.hg.1	11.96	11.56	12.26	ERBB4	erb-b2 receptor tyrosine kinase 4	Multiple_Complex		3983.99	3019.3	4904.87	3969.39	942.87
TC0500007617.hg.1	13.21	11.95	12.26	SREK1	splicing regulatory glutamine/lysine-rich protein 1	Multiple_Complex		9475.59	3956.48	4904.87	6112.31	2951.03
TC0700010965.hg.1	12.27	13.58	12.26	IGFBP3	insulin like growth factor binding protein 3	Multiple_Complex		4938.99	12245.8	4904.87	7363.22	4228.48
TC1600008407.hg.1	12.25	12.37	12.26	NPIPB15	nuclear pore complex interacting protein family, member B15	Multiple_Complex		4870.99	5293.48	4904.87	5023.11	234.753
TC0400011823.hg.1	11.87	11.64	12.26	PGRMC2	progesterone receptor membrane component 2	Multiple_Complex		3743.05	3191.46	4904.87	3946.46	874.631
TC0300013428.hg.1	12.57	12.25	12.25	TRA2B	transformer 2 beta homolog (Drosophila)	Multiple_Complex		6080.61	4870.99	4870.99	5274.2	698.372
TC0800012392.hg.1	12.73	12.38	12.25	CNOT7	CCR4-NOT transcription complex subunit 7	Multiple_Complex		6793.79	5330.3	4870.99	5665.02	1004.15
TC0600010954.hg.1	11.06	11.8	12.25	KIF13A	kinesin family member 13A	Multiple_Complex		2134.97	3565.78	4870.99	3523.91	1368.49
TC0900011496.hg.1	11.98	12.39	12.25	PSMB7	proteasome subunit beta 7	Multiple_Complex		4039.61	5367.37	4870.99	4759.32	670.888
TC0200010246.hg.1	12.45	12.52	12.25	WDR75	WD repeat domain 75	Multiple_Complex		5595.3	5873.48	4870.99	5446.59	517.525
TC1600008963.hg.1	12.33	12.71	12.25	C16orf13	chromosome 16 open reading frame 13	Multiple_Complex		5148.73	6700.25	4870.99	5573.32	985.78
TC0700012439.hg.1	12.3	11.72	12.25	AASS	aminoadipate-semialdehyde synthase	Multiple_Complex		5042.77	3373.43	4870.99	4429.06	918.232
TC2200007909.hg.1	10.66	10.97	12.25	MICAL3	microtubule associated monooxygenase, calponin and LIM domain containing 3	Multiple_Complex		1618	2005.85	4870.99	2831.62	1776.77
TC1200011608.hg.1	12.72	12.24	12.24	CDK17	cyclin-dependent kinase 17	Multiple_Complex		6746.86	4837.35	4837.35	5473.85	1102.46
TC2000010002.hg.1	12.73	12.24	12.24	NCOA6	nuclear receptor coactivator 6	Multiple_Complex		6793.79	4837.35	4837.35	5489.49	1129.55
TC1100009203.hg.1	12.49	12.22	12.24	UBE4A	ubiquitination factor E4A	Multiple_Complex		5752.61	4770.75	4837.35	5120.23	548.662
TC1600011353.hg.1	12.24	12.62	12.24	NPIPA3	nuclear pore complex interacting protein family, member A3	Multiple_Complex		4837.35	6295.04	4837.35	5323.24	841.6
TC1100011092.hg.1	9.4	12.83	12.24	GANAB	glucosidase, alpha; neutral AB	Multiple_Complex		675.588	7281.4	4837.35	4264.78	3339.92
TC0800008032.hg.1	13.38	12.73	12.24	ZC2HC1A	zinc finger, C2HC-type containing 1A	Multiple_Complex		10660.6	6793.79	4837.35	7430.57	2963.39
TC0700007630.hg.1	13.31	12.27	12.24	CCT6A	chaperonin containing TCP1, subunit 6A (zeta 1)	Multiple_Complex		10155.7	4938.99	4837.35	6644.01	3041.63
TC0300009337.hg.1	13.41	13.42	12.24	SMC4	structural maintenance of chromosomes 4	Multiple_Complex		10884.6	10960.3	4837.35	8894.08	3513.44
TC1800008824.hg.1	12.9	12.15	12.23	LMAN1	lectin, mannose-binding, 1	Multiple_Complex		7643.41	4544.8	4803.93	5664.04	1719.07
TC1600011355.hg.1	12.12	12.85	12.23	NPIPA1	nuclear pore complex interacting protein family, member A1	Multiple_Complex		4451.27	7383.04	4803.93	5546.08	1600.6
TC0200009895.hg.1	12.33	11.88	12.23	CERS6	ceramide synthase 6	Multiple_Complex		5148.73	3769.09	4803.93	4573.92	718.005
TC0200012961.hg.1	11.68	12.6	12.23	AAK1	AP2 associated kinase 1	Multiple_Complex		3281.18	6208.38	4803.93	4764.5	1463.99
TC0300013828.hg.1	12.22	12.22	12.23	RBM6	RNA binding motif protein 6	Multiple_Complex		4770.75	4770.75	4803.93	4781.81	19.1583
TC1700009256.hg.1	12.41	12.07	12.23	NARF	nuclear prelamin A recognition factor	Multiple_Complex		5442.3	4299.64	4803.93	4848.62	572.638
TC1000011203.hg.1	12.17	12.68	12.23	ANXA11	annexin A11	Multiple_Complex		4608.24	6562.36	4803.93	5324.85	1076.18
TC0800007460.hg.1	10.72	12.93	12.23	HGSNAT	heparan-alpha-glucosaminide N-acetyltransferase	Multiple_Complex		1686.71	7804.01	4803.93	4764.89	3058.83
TC1700007700.hg.1	11.49	11.62	12.22	MRPL45	mitochondrial ribosomal protein L45	Multiple_Complex		2876.3	3147.52	4770.75	3598.19	1024.48
TC0100016786.hg.1	13.36	12.58	12.22	UCHL5	ubiquitin C-terminal hydrolase L5	Multiple_Complex		10513.8	6122.9	4770.75	7135.83	3002.54
TC0600013054.hg.1	12.23	12.22	12.22	SERINC1	serine incorporator 1	Multiple_Complex		4803.93	4770.75	4770.75	4781.81	19.1583
TC1600009420.hg.1	12.05	12.13	12.22	RSL1D1	ribosomal L1 domain containing 1	Multiple_Complex		4240.45	4482.23	4770.75	4497.81	265.495
TC1100013140.hg.1	12.6	12.35	12.22	TAF10	TAF10 RNA polymerase II, TATA box binding protein (TBP)-associated factor, 30kDa	Multiple_Complex		6208.38	5220.6	4770.75	5399.91	735.395
TC0200016662.hg.1	13.19	12.73	12.22	CALM2	calmodulin 2 (phosphorylase kinase, delta)	Multiple_Complex		9345.14	6793.79	4770.75	6969.89	2292.27
TC1800009215.hg.1	13.56	12.13	12.22	ANKRD12	ankyrin repeat domain 12	Multiple_Complex		12077.2	4482.23	4770.75	7110.06	4304.1
TC0300012029.hg.1	12.28	12.24	12.21	NAA50	N(alpha)-acetyltransferase 50, NatE catalytic subunit	Multiple_Complex		4973.34	4837.35	4737.79	4849.49	118.243
TC2200007406.hg.1	11.33	12.33	12.21	ATF4	activating transcription factor 4	Multiple_Complex		2574.36	5148.73	4737.79	4153.63	1383.03
TC0200016424.hg.1	10.61	12.07	12.21	LBH	limb bud and heart development	Multiple_Complex		1562.89	4299.64	4737.79	3533.44	1720.55
TC1600010490.hg.1	12.21	12.21	12.21	CNOT1; SNORA50A	CCR4-NOT transcription complex subunit 1; small nucleolar RNA, H/ACA box 50A	Multiple_Complex		4737.79	4737.79	4737.79	4737.79	0
TC1700007599.hg.1	10.77	12.65	12.2	AP2B1	adaptor-related protein complex 2, beta 1 subunit	Multiple_Complex		1746.2	6427.31	4705.07	4292.86	2367.63
TC0400010168.hg.1	12.6	12.08	12.2	LCORL	ligand dependent nuclear receptor corepressor like	Multiple_Complex		6208.38	4329.55	4705.07	5081	994.229
TC0X00008832.hg.1	9.83	12.59	12.2	GDI1	GDP dissociation inhibitor 1	Multiple_Complex		910.175	6165.49	4705.07	3926.91	2712.7
TC1000011716.hg.1	12.21	12.45	12.2	USMG5; MIR1307	up-regulated during skeletal muscle growth 5 homolog (mouse); microRNA 1307	Multiple_Complex		4737.79	5595.3	4705.07	5012.72	504.794
TC0500008863.hg.1	12.2	12.25	12.2	IK; MIR3655	IK cytokine, down-regulator of HLA II; microRNA 3655	Multiple_Complex		4705.07	4870.99	4705.07	4760.38	95.7962
TC1600006652.hg.1	9.49	10.89	12.2	TNFRSF12A	tumor necrosis factor receptor superfamily, member 12A	Multiple_Complex		719.076	1897.65	4705.07	2440.6	2047.71
TC1900010158.hg.1	12.73	12.31	12.2	ZNF100	zinc finger protein 100	Multiple_Complex		6793.79	5077.84	4705.07	5525.57	1114.01
TC1100007210.hg.1	12.8	11.83	12.2	EIF3M	eukaryotic translation initiation factor 3, subunit M	Multiple_Complex		7131.55	3640.7	4705.07	5159.11	1789.17
TC0100016709.hg.1	12.28	12.27	12.19	TPR	translocated promoter region, nuclear basket protein	Multiple_Complex		4973.34	4938.99	4672.57	4861.63	164.634
TC0500012485.hg.1	12.19	12.19	12.19	RBM22	RNA binding motif protein 22	Multiple_Complex		4672.57	4672.57	4672.57	4672.57	0
TC0200011106.hg.1	11.88	11.46	12.19	EIF4E2	eukaryotic translation initiation factor 4E family member 2	Multiple_Complex		3769.09	2817.11	4672.57	3752.92	927.835
TC1600010596.hg.1	11.7	11.83	12.19	DYNC1LI2	dynein, cytoplasmic 1, light intermediate chain 2	Multiple_Complex		3326.99	3640.7	4672.57	3880.08	704.008
TC0X00010954.hg.1	11.86	11.78	12.19	FGF13; LINC00889	fibroblast growth factor 13; long intergenic non-protein coding RNA 889	Multiple_Complex		3717.2	3516.68	4672.57	3968.82	617.658
TC0500007699.hg.1	12.57	12.51	12.19	SMN1	survival of motor neuron 1, telomeric	Multiple_Complex		6080.61	5832.91	4672.57	5528.7	751.701
TC1200007759.hg.1	10.77	12.61	12.19	COPZ1	coatomer protein complex subunit zeta 1	Multiple_Complex		1746.2	6251.56	4672.57	4223.44	2286.01
TC0800009752.hg.1	12.42	12.52	12.18	ASAH1	N-acylsphingosine amidohydrolase (acid ceramidase) 1	Multiple_Complex		5480.15	5873.48	4640.29	5331.31	629.924
TC1200009131.hg.1	13.04	12.42	12.18	DYNLL1	dynein, light chain, LC8-type 1	Multiple_Complex		8422.31	5480.15	4640.29	6180.92	1986.01
TC1200007713.hg.1	11.07	12.41	12.18	SP1	Sp1 transcription factor	Multiple_Complex		2149.82	5442.3	4640.29	4077.47	1716.88
TC0600008722.hg.1	12.18	12.18	12.18	ZNF292	zinc finger protein 292	Multiple_Complex		4640.29	4640.29	4640.29	4640.29	0
TC2000009949.hg.1	11.66	12.05	12.18	STX16	syntaxin 16	Multiple_Complex		3236.01	4240.45	4640.29	4038.92	723.508
TC1900011682.hg.1	11.46	12.18	12.18	RAB8A	RAB8A, member RAS oncogene family	Multiple_Complex		2817.11	4640.29	4640.29	4032.56	1052.62
TC0300014052.hg.1	12.18	12.18	12.18	RYK	receptor-like tyrosine kinase	Multiple_Complex		4640.29	4640.29	4640.29	4640.29	0
TC0100009444.hg.1	11.8	12.18	12.18	CAPZA1	capping protein (actin filament) muscle Z-line, alpha 1	Multiple_Complex		3565.78	4640.29	4640.29	4282.12	620.373
TC0900011177.hg.1	12.53	12.68	12.18	TXN	thioredoxin	Multiple_Complex		5914.33	6562.36	4640.29	5705.66	977.879
TC0900012157.hg.1	10.85	11.82	12.17	AKAP2	A kinase (PRKA) anchor protein 2	Multiple_Complex		1845.76	3615.55	4608.24	3356.52	1399.34
TC0100009365.hg.1	11.88	12.17	12.17	AHCYL1	adenosylhomocysteinase like 1	Multiple_Complex		3769.09	4608.24	4608.24	4328.52	484.484
TC1400010317.hg.1	12.17	12.17	12.17	CKB	creatine kinase, brain	Multiple_Complex		4608.24	4608.24	4608.24	4608.24	0
TC1600010889.hg.1	12.1	12.17	12.17	KARS	lysyl-tRNA synthetase	Multiple_Complex		4389.98	4608.24	4608.24	4535.49	126.01
TC0100015596.hg.1	10.42	12.18	12.17	LIX1L	limb and CNS expressed 1 like	Multiple_Complex		1370.04	4640.29	4608.24	3539.52	1878.9
TC1000010961.hg.1	11.73	12.8	12.17	PSAP	prosaposin	Multiple_Complex		3396.89	7131.55	4608.24	5045.56	1905.35
TC0300011731.hg.1	12.81	12.32	12.17	CGGBP1	CGG triplet repeat binding protein 1	Multiple_Complex		7181.15	5113.16	4608.24	5634.19	1363.29
TC1000009612.hg.1	12.17	12.17	12.17	KLF6	Kruppel-like factor 6	Multiple_Complex		4608.24	4608.24	4608.24	4608.24	0
TC0500009614.hg.1	11.71	12.86	12.16	PRELID1	PRELI domain containing 1	Multiple_Complex		3350.13	7434.4	4576.41	5120.31	2095.75
TC1000007913.hg.1	11.12	12.88	12.16	H2AFY2	H2A histone family, member Y2	Coding		2225.63	7538.18	4576.41	4780.07	2662.12
TC0600006855.hg.1	11.57	12.28	12.16	RREB1	ras responsive element binding protein 1	Multiple_Complex		3040.3	4973.34	4576.41	4196.68	1020.93
TC0700007024.hg.1	12.72	12.16	12.16	TAX1BP1	Tax1 (human T-cell leukemia virus type I) binding protein 1	Multiple_Complex		6746.86	4576.41	4576.41	5299.89	1253.11
TC0500013229.hg.1	12.29	11.85	12.16	C5orf24	chromosome 5 open reading frame 24	Multiple_Complex		5007.93	3691.52	4576.41	4425.29	671.091
TC0100015352.hg.1	11.98	12.27	12.16	NRAS	neuroblastoma RAS viral (v-ras) oncogene homolog	Multiple_Complex		4039.61	4938.99	4576.41	4518.34	452.493
TC1000009149.hg.1	12.59	11.42	12.16	PLEKHA1	pleckstrin homology domain containing, family A (phosphoinositide binding specific) member 1	Multiple_Complex		6165.49	2740.08	4576.41	4493.99	1714.19
TC0500008157.hg.1	12.13	12.06	12.16	LNPEP	leucyl/cystinyl aminopeptidase	Multiple_Complex		4482.23	4269.94	4576.41	4442.86	156.981
TC1000008961.hg.1	12.39	12.14	12.16	NHLRC2	NHL repeat containing 2	Multiple_Complex		5367.37	4513.4	4576.41	4819.06	475.895
TC1900009867.hg.1	10.61	12.38	12.15	AKAP8L	A kinase (PRKA) anchor protein 8-like	Multiple_Complex		1562.89	5330.3	4544.8	3812.66	1987.55
TC1900009588.hg.1	12.15	12.01	12.15	ZNF121	zinc finger protein 121	Multiple_Complex		4544.8	4124.49	4544.8	4404.69	242.664
TC1600008231.hg.1	12.23	12.13	12.15	NFAT5	nuclear factor of activated T-cells 5, tonicity-responsive	Multiple_Complex		4803.93	4482.23	4544.8	4610.32	170.568
TC1100011514.hg.1	10.97	12.99	12.15	DHCR7	7-dehydrocholesterol reductase	Multiple_Complex		2005.85	8135.41	4544.8	4895.35	3079.78
TC0100013796.hg.1	12.3	12.45	12.15	PABPC4	poly(A) binding protein, cytoplasmic 4 (inducible form)	Multiple_Complex		5042.77	5595.3	4544.8	5060.95	525.488
TC1700007858.hg.1	10.86	12.99	12.15	FKBP10	FK506 binding protein 10	Multiple_Complex		1858.6	8135.41	4544.8	4846.27	3149.25
TC1800006656.hg.1	12.45	12.21	12.15	VAPA	VAMP associated protein A	Multiple_Complex		5595.3	4737.79	4544.8	4959.3	559.185
TC0900009333.hg.1	10.61	12.22	12.15	FAM157B	family with sequence similarity 157, member B	Multiple_Complex		1562.89	4770.75	4544.8	3626.14	1790.4
TC0500007754.hg.1	12.55	12.15	12.15	TNPO1	transportin 1	Multiple_Complex		5996.9	4544.8	4544.8	5028.83	838.369
TC1200010798.hg.1	10.69	12.9	12.15	AAAS	achalasia, adrenocortical insufficiency, alacrimia	Multiple_Complex		1652	7643.41	4544.8	4613.4	2996.29
TC1200007709.hg.1	11.89	12.14	12.15	PFDN5	prefoldin subunit 5	Multiple_Complex		3795.3	4513.4	4544.8	4284.5	423.948
TC1200010459.hg.1	9.63	10.86	12.14	PRICKLE1	prickle homolog 1	Multiple_Complex		792.353	1858.6	4513.4	2388.12	1916.21
TC0700012296.hg.1	11.72	11.4	12.14	C7orf60	chromosome 7 open reading frame 60	Multiple_Complex		3373.43	2702.35	4513.4	3529.73	915.587
TC0X00007709.hg.1	11.49	12.24	12.14	PGK1	phosphoglycerate kinase 1	Multiple_Complex		2876.3	4837.35	4513.4	4075.68	1051.25
TC1900008750.hg.1	12.6	12.29	12.14	ZNF761; TPM3P9	zinc finger protein 761; tropomyosin 3 pseudogene 9	Multiple_Complex		6208.38	5007.93	4513.4	5243.24	871.641
TC1100013052.hg.1	11.45	12.12	12.14	RBM4	RNA binding motif protein 4	Multiple_Complex		2797.65	4451.27	4513.4	3920.77	973.149
TC0200012433.hg.1	12.18	12.13	12.13	PREPL	prolyl endopeptidase-like	Multiple_Complex		4640.29	4482.23	4482.23	4534.92	91.2591
TC0300009782.hg.1	12.12	12.47	12.13	EIF4A2; SNORA63; SNORD2; SNORA4; SNORA81; MIR1248	eukaryotic translation initiation factor 4A2; small nucleolar RNA, H/ACA box 63; small nucleolar RNA, C/D box 2; small nucleolar RNA, H/ACA box 4; small nucleolar RNA, H/ACA box 81; microRNA 1248	Multiple_Complex		4451.27	5673.41	4482.23	4868.97	696.839
TC0500007163.hg.1	12.7	12.13	12.13	NIPBL	Nipped-B homolog (Drosophila)	Multiple_Complex		6653.97	4482.23	4482.23	5206.14	1253.86
TC1900008409.hg.1	10.85	12.44	12.13	SAE1	SUMO1 activating enzyme subunit 1	Multiple_Complex		1845.76	5556.65	4482.23	3961.55	1909.45
TC2100007072.hg.1	13.01	12.3	12.13	TTC3	tetratricopeptide repeat domain 3	Multiple_Complex		8248.98	5042.77	4482.23	5924.66	2032.34
TC0100010874.hg.1	10.6	11.52	12.13	RGL1	ral guanine nucleotide dissociation stimulator-like 1	Multiple_Complex		1552.09	2936.74	4482.23	2990.35	1465.8
TC1200010833.hg.1	12.24	12.43	12.13	CBX5; MIR3198-2	chromobox homolog 5; microRNA 3198-2	Multiple_Complex		4837.35	5518.27	4482.23	4945.95	526.49
TC0800007766.hg.1	12.13	12.13	12.13	RAB2A	RAB2A, member RAS oncogene family	Multiple_Complex		4482.23	4482.23	4482.23	4482.23	0
TC0600013883.hg.1	12.51	11.96	12.13	MPC1	mitochondrial pyruvate carrier 1	Multiple_Complex		5832.91	3983.99	4482.23	4766.38	956.649
TC0900012011.hg.1	12.11	12.17	12.13	EDF1	endothelial differentiation-related factor 1	Multiple_Complex		4420.52	4608.24	4482.23	4503.66	95.6784
TC1500007814.hg.1	12.2	12.87	12.12	NEO1	neogenin 1	Multiple_Complex		4705.07	7486.11	4451.27	5547.48	1683.69
TC0400007556.hg.1	13.02	11.63	12.12	SRD5A3	steroid 5 alpha-reductase 3	Multiple_Complex		8306.36	3169.41	4451.27	5309.01	2673.73
TC0200010975.hg.1	12.13	12.12	12.12	AGFG1; MIR5703	ArfGAP with FG repeats 1; microRNA 5703	Multiple_Complex		4482.23	4451.27	4451.27	4461.59	17.8753
TC1300006919.hg.1	10.28	10.06	12.12	FREM2	FRAS1 related extracellular matrix protein 2	Multiple_Complex		1243.34	1067.48	4451.27	2254.03	1904.89
TC0300009282.hg.1	12.07	12.07	12.12	TIPARP	TCDD-inducible poly(ADP-ribose) polymerase	Multiple_Complex		4299.64	4299.64	4451.27	4350.18	87.5416
TC1700010831.hg.1	11.85	12.01	12.11	GPATCH8	G-patch domain containing 8	Multiple_Complex		3691.52	4124.49	4420.52	4078.84	366.636
TC0500013191.hg.1	13.41	12.07	12.11	NSA2	NSA2 ribosome biogenesis homolog	Multiple_Complex		10884.6	4299.64	4420.52	6534.92	3767.42
TC1600008657.hg.1	11.99	12.37	12.11	USP10	ubiquitin specific peptidase 10	Multiple_Complex		4067.71	5293.48	4420.52	4593.9	631.01
TC2000010007.hg.1	10.22	12.11	12.11	RBM12; CPNE1	RNA binding motif protein 12; copine I	Multiple_Complex		1192.69	4420.52	4420.52	3344.57	1863.59
TC1400007761.hg.1	11.64	12.11	12.11	AHSA1	AHA1, activator of heat shock 90kDa protein ATPase homolog 1 (yeast)	Multiple_Complex		3191.46	4420.52	4420.52	4010.83	709.599
TC0600012358.hg.1	13.25	12.26	12.11	PHIP	pleckstrin homology domain interacting protein	Multiple_Complex		9741.98	4904.87	4420.52	6355.79	2942.51
TSUnmapped00000597.hg.1	12.24	12.11	12.11	PSMC4	proteasome 26S subunit, ATPase 4 [Source:HGNC Symbol;Acc:HGNC:9551]	Coding		4837.35	4420.52	4420.52	4559.46	240.655
TC1100013028.hg.1	11.92	12.68	12.11	OTUB1	OTU deubiquitinase, ubiquitin aldehyde binding 1	Multiple_Complex		3875.05	6562.36	4420.52	4952.65	1420.49
TC0600014188.hg.1	12.2	11.98	12.11	PHACTR2	phosphatase and actin regulator 2	Multiple_Complex		4705.07	4039.61	4420.52	4388.4	333.89
TC0600007842.hg.1	12.06	12.11	12.11	SRSF3	serine/arginine-rich splicing factor 3	Multiple_Complex		4269.94	4420.52	4420.52	4370.33	86.9369
TC2200009282.hg.1	12.4	12.17	12.11	SAMM50	SAMM50 sorting and assembly machinery component	Multiple_Complex		5404.7	4608.24	4420.52	4811.15	522.529
TC0600012413.hg.1	14.01	12.48	12.11	IBTK	inhibitor of Bruton agammaglobulinemia tyrosine kinase	Multiple_Complex		16498	5712.87	4420.52	8877.12	6631.4
TC0500010999.hg.1	12.49	12.18	12.11	TAF9; AK6	TAF9 RNA polymerase II, TATA box binding protein (TBP)-associated factor, 32kDa; adenylate kinase 6	Multiple_Complex		5752.61	4640.29	4420.52	4937.81	714.143
TC1000011050.hg.1	12.09	12.17	12.11	AP3M1	adaptor-related protein complex 3, mu 1 subunit	Multiple_Complex		4359.66	4608.24	4420.52	4462.81	129.573
TC0100016016.hg.1	9.65	11.64	12.1	NES	nestin	Multiple_Complex		803.414	3191.46	4389.98	2794.95	1825.87
TC0200014184.hg.1	13.09	12.42	12.1	WDR33	WD repeat domain 33	Multiple_Complex		8719.32	5480.15	4389.98	6196.49	2251.81
TC0800006880.hg.1	12.46	12.19	12.1	PCM1	pericentriolar material 1	Multiple_Complex		5634.22	4672.57	4389.98	4898.92	652.271
TC1300006734.hg.1	11.6	11.36	12.1	MTUS2	microtubule associated tumor suppressor candidate 2	Multiple_Complex		3104.19	2628.46	4389.98	3374.21	911.279
TC0100015952.hg.1	11.38	12.07	12.1	CLK2	CDC like kinase 2	Multiple_Complex		2665.15	4299.64	4389.98	3784.92	970.806
TC2200009271.hg.1	11.21	12.6	12.1	APOBEC3C	apolipoprotein B mRNA editing enzyme, catalytic polypeptide-like 3C	Multiple_Complex		2368.9	6208.38	4389.98	4322.42	1920.63
TC0200010502.hg.1	14.14	12.09	12.1	FAM117B	family with sequence similarity 117, member B	Multiple_Complex		18053.6	4359.66	4389.98	8934.42	7897.47
TC2000006899.hg.1	12.12	11.58	12.1	XRN2	5-3 exoribonuclease 2	Multiple_Complex		4451.27	3061.45	4389.98	3967.57	785.317
TC1600007893.hg.1	11.94	12.33	12.09	FTO	fat mass and obesity associated	Multiple_Complex		3929.15	5148.73	4359.66	4479.18	618.513
TC0700013050.hg.1	10.02	11.95	12.09	KCNH2	potassium channel, voltage gated eag related subfamily H, member 2	Multiple_Complex		1038.29	3956.48	4359.66	3118.14	1812.45
TC0100016658.hg.1	11.75	11.63	12.09	ARPC5	actin related protein 2/3 complex subunit 5	Multiple_Complex		3444.31	3169.41	4359.66	3657.8	623.18
TC1900011934.hg.1	12.02	12.23	12.09	ZNF585B	zinc finger protein 585B	Multiple_Complex		4153.18	4803.93	4359.66	4438.92	332.539
TC1200008916.hg.1	12.09	11.7	12.09	PTPN11	protein tyrosine phosphatase, non-receptor type 11	Multiple_Complex		4359.66	3326.99	4359.66	4015.44	596.215
TC0500008845.hg.1	12.42	12.09	12.09	PURA	purine-rich element binding protein A	Multiple_Complex		5480.15	4359.66	4359.66	4733.16	646.916
TC1600010375.hg.1	13.55	12.1	12.09	CRNDE	colorectal neoplasia differentially expressed (non-protein coding)	Multiple_Complex		11993.8	4389.98	4359.66	6914.48	4398.84
TC1000007603.hg.1	11.99	11.76	12.08	FAM21A	family with sequence similarity 21, member A	Multiple_Complex		4067.71	3468.27	4329.55	3955.17	441.528
TC0900008337.hg.1	11.65	11.72	12.08	ZNF462	zinc finger protein 462	Multiple_Complex		3213.66	3373.43	4329.55	3638.88	603.448
TC0200012713.hg.1	11.02	11.44	12.08	BCL11A	B-cell CLL/lymphoma 11A (zinc finger protein)	Multiple_Complex		2076.59	2778.33	4329.55	3061.49	1152.86
TC0100009480.hg.1	11.81	12.23	12.08	HIPK1	homeodomain interacting protein kinase 1	Multiple_Complex		3590.58	4803.93	4329.55	4241.35	611.466
TC1600008164.hg.1	11.18	12.07	12.07	FAM65A	family with sequence similarity 65, member A	Multiple_Complex		2320.15	4299.64	4299.64	3639.81	1142.86
TC1700010298.hg.1	9.76	10.01	12.07	CRLF3	Memczak2013 ALT_ACCEPTOR, ALT_DONOR, coding, INTERNAL, intronic best transcript NM_015986	NonCoding		867.067	1031.12	4299.64	2065.94	1936.18
TC2000009986.hg.1	12.46	12.33	12.07	SNX5	sorting nexin 5	Multiple_Complex		5634.22	5148.73	4299.64	5027.53	675.494
TC0100013548.hg.1	10.46	12.04	12.07	PUM1	pumilio RNA binding family member 1	Multiple_Complex		1408.55	4211.15	4299.64	3306.45	1644.22
TSUnmapped00000195.hg.1	12.03	12.15	12.07	NDUFA10	NADH dehydrogenase (ubiquinone) 1 alpha subcomplex, 10, 42kDa	Coding		4182.07	4544.8	4299.64	4342.17	185.067
TC0100010185.hg.1	11.64	12.52	12.07	APOA1BP	apolipoprotein A-I binding protein	Multiple_Complex		3191.46	5873.48	4299.64	4454.86	1347.73
TC0200016648.hg.1	9.97	10.44	12.07	CDC42EP3	CDC42 effector protein (Rho GTPase binding) 3	Coding		1002.93	1389.16	4299.64	2230.58	1802.24
TC1000007272.hg.1	12.09	11.3	12.07	CREM	cAMP responsive element modulator	Multiple_Complex		4359.66	2521.38	4299.64	3726.89	1044.43
TC0500007663.hg.1	11.29	12.07	12.07	SLC30A5	solute carrier family 30 (zinc transporter), member 5	Multiple_Complex		2503.97	4299.64	4299.64	3701.08	1036.73
TC1900011916.hg.1	12.61	12.72	12.07	ZNF626	zinc finger protein 626	Multiple_Complex		6251.56	6746.86	4299.64	5766.02	1293.84
TC1200006737.hg.1	11.04	12.23	12.06	PHC1	polyhomeotic homolog 1 (Drosophila)	Multiple_Complex		2105.58	4803.93	4269.94	3726.48	1428.91
TC2200007477.hg.1	11.38	13.37	12.06	ACO2	aconitase 2, mitochondrial	Multiple_Complex		2665.15	10587	4269.94	5840.68	4187.98
TC0100018463.hg.1	10.92	11.84	12.06	RHOC	ras homolog family member C	Multiple_Complex		1937.53	3666.02	4269.94	3291.16	1210.55
TC0100018480.hg.1	12.03	12.17	12.06	NBPF14	neuroblastoma breakpoint family, member 14	Coding		4182.07	4608.24	4269.94	4353.41	225.016
TC0100018528.hg.1	12.51	12.4	12.06	CREG1	cellular repressor of E1A-stimulated genes 1	Multiple_Complex		5832.91	5404.7	4269.94	5169.18	807.664
TC0300011048.hg.1	11.97	12.15	12.06	QRICH1	glutamine-rich 1	Multiple_Complex		4011.71	4544.8	4269.94	4275.48	266.589
TC2200009351.hg.1	11	12.07	12.06	CSNK1E	casein kinase 1, epsilon	Coding		2048	4299.64	4269.94	3539.19	1291.5
TC0900012168.hg.1	11.57	11.93	12.06	MRRF	mitochondrial ribosome recycling factor	Multiple_Complex		3040.3	3902.01	4269.94	3737.42	631.124
TC0200007353.hg.1	13.04	12.87	12.06	EML4	echinoderm microtubule associated protein like 4	Multiple_Complex		8422.31	7486.11	4269.94	6726.12	2178.01
TC0600014111.hg.1	11.2	11.96	12.06	SYNGAP1; MIR5004	synaptic Ras GTPase activating protein 1; microRNA 5004	Multiple_Complex		2352.53	3983.99	4269.94	3535.49	1034.4
TC0100007303.hg.1	12.74	12.25	12.05	KDM1A; MIR3115	lysine (K)-specific demethylase 1A; microRNA 3115	Multiple_Complex		6841.04	4870.99	4240.45	5317.49	1356.57
TC0X00006477.hg.1	12.85	12.87	12.05	CD99	CD99 molecule	Multiple_Complex		7383.04	7486.11	4240.45	6369.87	1844.85
TC0200016360.hg.1	11.25	12.56	12.05	STK25	serine/threonine kinase 25	Multiple_Complex		2435.5	6038.61	4240.45	4238.18	1801.56
TC1100006771.hg.1	11.91	12.21	12.05	EIF3F	eukaryotic translation initiation factor 3, subunit F	Multiple_Complex		3848.29	4737.79	4240.45	4275.51	445.79
TC1000011798.hg.1	10.81	12.03	12.05	XPNPEP1	X-prolyl aminopeptidase (aminopeptidase P) 1, soluble	Multiple_Complex		1795.29	4182.07	4240.45	3405.93	1395.16
TC1200012576.hg.1	11.5	12.25	12.04	NDUFA9	NADH dehydrogenase (ubiquinone) 1 alpha subcomplex, 9, 39kDa	Multiple_Complex		2896.31	4870.99	4211.15	3992.82	1005.28
TC1000010101.hg.1	12.23	11.87	12.04	ABI1	abl-interactor 1	Multiple_Complex		4803.93	3743.05	4211.15	4252.71	531.659
TC0100018315.hg.1	11.24	10.84	12.04	UCK2; MIR3658	uridine-cytidine kinase 2; microRNA 3658	Multiple_Complex		2418.67	1833.01	4211.15	2820.95	1239.06
TC0X00009341.hg.1	12.06	11.52	12.04	DMD	dystrophin	Multiple_Complex		4269.94	2936.74	4211.15	3805.94	753.327
TC0100014175.hg.1	10.9	11.06	12.04	EPS15	epidermal growth factor receptor pathway substrate 15	Multiple_Complex		1910.85	2134.97	4211.15	2752.33	1268.34
TC2100007492.hg.1	12.15	12.04	12.04	U2AF1	U2 small nuclear RNA auxiliary factor 1	Multiple_Complex		4544.8	4211.15	4211.15	4322.37	192.628
TC1500010237.hg.1	12.34	12.04	12.04	RPL9	ribosomal protein L9	Multiple_Complex		5184.54	4211.15	4211.15	4535.62	561.984
TC1100006644.hg.1	12.14	12.39	12.03	RRM1	ribonucleotide reductase M1	Multiple_Complex		4513.4	5367.37	4182.07	4687.61	611.555
TC0X00009255.hg.1	12.28	11.5	12.03	RPL9P7	ribosomal protein L9 pseudogene 7	Multiple_Complex		4973.34	2896.31	4182.07	4017.24	1048.28
TC0500011240.hg.1	12.07	11.66	12.03	HOMER1	homer scaffolding protein 1	Multiple_Complex		4299.64	3236.01	4182.07	3905.9	583.117
TC1400007094.hg.1	12.11	11.87	12.03	KLHDC2	kelch domain containing 2	Multiple_Complex		4420.52	3743.05	4182.07	4115.21	343.645
TC0200016584.hg.1	12.24	11.81	12.03	HSPE1	heat shock 10kDa protein 1	Multiple_Complex		4837.35	3590.58	4182.07	4203.33	623.656
TC0100018478.hg.1	11.87	12.23	12.03	NBPF10	neuroblastoma breakpoint family, member 10	Multiple_Complex		3743.05	4803.93	4182.07	4243.02	533.059
TC0700008517.hg.1	12.15	12.13	12.02	ZKSCAN1	zinc finger with KRAB and SCAN domains 1	Multiple_Complex		4544.8	4482.23	4153.18	4393.4	210.378
TC0400010995.hg.1	11.98	12.13	12.02	ANKRD17	ankyrin repeat domain 17	Multiple_Complex		4039.61	4482.23	4153.18	4225	229.885
TC0900010578.hg.1	11.77	12.23	12.02	UBQLN1	ubiquilin 1	Multiple_Complex		3492.39	4803.93	4153.18	4149.83	655.776
TC1700007602.hg.1	12.27	12.36	12.02	TAF15	TATA box binding protein associated factor 15	Multiple_Complex		4938.99	5256.91	4153.18	4783.03	568.155
TC1400008913.hg.1	12.03	11.79	12.02	SNX6	sorting nexin 6	Multiple_Complex		4182.07	3541.14	4153.18	3958.8	361.985
TC0700012658.hg.1	12.73	12.06	12.02	CHCHD3	coiled-coil-helix-coiled-coil-helix domain containing 3	Multiple_Complex		6793.79	4269.94	4153.18	5072.3	1491.99
TC0700009277.hg.1	9.7	11.23	12.02	CHRM2	cholinergic receptor, muscarinic 2	Multiple_Complex		831.746	2401.97	4153.18	2462.3	1661.54
TC0400007344.hg.1	12.26	13.38	12.02	UCHL1	ubiquitin C-terminal hydrolase L1	Multiple_Complex		4904.87	10660.6	4153.18	6572.88	3559.96
TC1200011543.hg.1	11.8	12.69	12.02	PGAM1	Homo sapiens phosphoglycerate mutase 1 (brain), mRNA (cDNA clone MGC:8462 IMAGE:2821567), complete cds.; Homo sapiens phosphoglycerate mutase 1 (brain), mRNA (cDNA clone MGC:19732 IMAGE:3604026), complete cds.; Homo sapiens phosphoglycerate mutase 1 (brain), mRNA (cDNA clone MGC:15086 IMAGE:4299008), complete cds.; Homo sapiens phosphoglycerate mutase 1 (brain), mRNA (cDNA clone MGC:61519 IMAGE:5…	Multiple_Complex		3565.78	6608.01	4153.18	4775.65	1613.82
TC0Y00006476.hg.1	12.8	12.81	12.02	CD99	Homo sapiens CD99 molecule (CD99), transcript variant 2, mRNA.; Homo sapiens CD99 molecule (CD99), transcript variant 3, mRNA.; Homo sapiens CD99 molecule (CD99), transcript variant 1, mRNA.; CD99 molecule [Source:HGNC Symbol;Acc:HGNC:7082]; Homo sapiens CD99 molecule, mRNA (cDNA clone MGC:2282 IMAGE:3161673), complete cds.; Homo sapiens CD99 molecule, mRNA (cDNA clone MGC:3938 IMAGE:2906143), co…	Multiple_Complex		7131.55	7181.15	4153.18	6155.29	1734.06
TC0500012271.hg.1	12.17	11.65	12.02	TAF7	TAF7 RNA polymerase II, TATA box binding protein (TBP)-associated factor, 55kDa	Multiple_Complex		4608.24	3213.66	4153.18	3991.69	711.178
TC0700013400.hg.1	11.99	11.6	12.02	GATAD1	GATA zinc finger domain containing 1	Multiple_Complex		4067.71	3104.19	4153.18	3775.02	582.531
TC1200008182.hg.1	10.87	11.34	12.01	RAB21	RAB21, member RAS oncogene family	Multiple_Complex		1871.53	2592.27	4124.49	2862.76	1150.58
TC0700011554.hg.1	11.01	12.35	12.01	PMS2P3	PMS1 homolog 2, mismatch repair system component pseudogene 3	Multiple_Complex		2062.24	5220.6	4124.49	3802.45	1603.62
TC0200011731.hg.1	11.74	12.36	12.01	PDIA6	protein disulfide isomerase family A, member 6	Multiple_Complex		3420.52	5256.91	4124.49	4267.31	926.489
TC1900006955.hg.1	12.18	12.34	12	UBL5	ubiquitin-like 5	Multiple_Complex		4640.29	5184.54	4096	4640.28	544.27
TC1700012231.hg.1	11.32	12	12	TMEM98	transmembrane protein 98	Multiple_Complex		2556.58	4096	4096	3582.86	888.784
TC1900011329.hg.1	12.96	12.29	12	ZNF415	zinc finger protein 415	Multiple_Complex		7967.99	5007.93	4096	5690.64	2024.26
TC1300009714.hg.1	11.37	11.51	12	ARGLU1	arginine and glutamate rich 1	Multiple_Complex		2646.74	2916.45	4096	3219.73	770.761
TC0500010788.hg.1	12.25	12.1	12	IL6ST	interleukin 6 signal transducer	Multiple_Complex		4870.99	4389.98	4096	4452.33	391.239
TC0100013696.hg.1	12.75	12.44	11.99	PSMB2	proteasome subunit beta 2	Multiple_Complex		6888.62	5556.65	4067.71	5504.33	1411.19
TC1900010533.hg.1	12.06	11.97	11.99	ZNF850	zinc finger protein 850	Multiple_Complex		4269.94	4011.71	4067.71	4116.45	135.843
TC1100011372.hg.1	11.39	12.21	11.99	CHKA	choline kinase alpha	Multiple_Complex		2683.69	4737.79	4067.71	3829.73	1047.53
TSUnmapped00000379.hg.1	11.98	11.99	11.99	NDUFA10	NADH dehydrogenase (ubiquinone) 1 alpha subcomplex, 10, 42kDa	Coding		4039.61	4067.71	4067.71	4058.34	16.2222
TC0200014181.hg.1	10.6	11	11.99	LIMS2	LIM and senescent cell antigen-like domains 2	Multiple_Complex		1552.09	2048	4067.71	2555.93	1332.51
TC0100018261.hg.1	11.64	12.27	11.99	GSTM4	glutathione S-transferase mu 4	Multiple_Complex		3191.46	4938.99	4067.71	4066.05	873.767
TC1200008002.hg.1	12.72	12.33	11.99	XPOT	exportin, tRNA	Multiple_Complex		6746.86	5148.73	4067.71	5321.1	1347.87
TC0600009142.hg.1	12.77	11.58	11.98	RPF2	ribosome production factor 2 homolog	Multiple_Complex		6984.79	3061.45	4039.61	4695.28	2042.2
TC0600013762.hg.1	12.37	12.21	11.98	TCP1; SNORA20; SNORA29	t-complex 1; small nucleolar RNA, H/ACA box 20; small nucleolar RNA, H/ACA box 29	Multiple_Complex		5293.48	4737.79	4039.61	4690.29	628.282
TC1500007529.hg.1	12.85	12.48	11.98	USP3	ubiquitin specific peptidase 3	Multiple_Complex		7383.04	5712.87	4039.61	5711.84	1671.72
TC0500011896.hg.1	11.6	13	11.98	ZNF608	zinc finger protein 608	Multiple_Complex		3104.19	8192	4039.61	5111.93	2708.11
TC2200007398.hg.1	11.6	11.98	11.98	SYNGR1	synaptogyrin 1	Multiple_Complex		3104.19	4039.61	4039.61	3727.8	540.066
TC1900007320.hg.1	11.93	12.21	11.98	DDA1	DET1 and DDB1 associated 1	Multiple_Complex		3902.01	4737.79	4039.61	4226.47	448.134
TC1600010476.hg.1	12.41	11.95	11.97	CSNK2A2	casein kinase 2, alpha prime polypeptide	Multiple_Complex		5442.3	3956.48	4011.71	4470.16	842.349
TC1700009260.hg.1	11.05	11.76	11.97	FOXK2	forkhead box K2	Multiple_Complex		2120.22	3468.27	4011.71	3200.07	973.846
TC0300011047.hg.1	11.97	11.97	11.97	IMPDH2	IMP (inosine 5-monophosphate) dehydrogenase 2	Multiple_Complex		4011.71	4011.71	4011.71	4011.71	0
TC2000007509.hg.1	9.95	12.2	11.97	CTSA	cathepsin A	Multiple_Complex		989.119	4705.07	4011.71	3235.3	1975.9
TC1000008881.hg.1	12.24	12.16	11.97	MXI1	MAX interactor 1, dimerization protein	Multiple_Complex		4837.35	4576.41	4011.71	4475.15	422.031
TC1200007866.hg.1	11.39	12.69	11.97	SHMT2	serine hydroxymethyltransferase 2 (mitochondrial)	Multiple_Complex		2683.69	6608.01	4011.71	4434.47	1996.03
TC0600012927.hg.1	12.06	11.92	11.97	HDAC2	histone deacetylase 2	Multiple_Complex		4269.94	3875.05	4011.71	4052.23	200.539
TC0800008352.hg.1	11.96	11.97	11.97	VPS13B	vacuolar protein sorting 13 homolog B (yeast)	Multiple_Complex		3983.99	4011.71	4011.71	4002.47	15.9989
TC2100007082.hg.1	11.97	11.24	11.97	DYRK1A	dual specificity tyrosine-(Y)-phosphorylation regulated kinase 1A	Multiple_Complex		4011.71	2418.67	4011.71	3480.69	919.738
TC1600008021.hg.1	9.98	11.71	11.97	MMP15	matrix metallopeptidase 15 (membrane-inserted)	Multiple_Complex		1009.9	3350.13	4011.71	2790.58	1577.19
TC0200007471.hg.1	11.97	11.97	11.97	RHOQ	ras homolog family member Q	Multiple_Complex		4011.71	4011.71	4011.71	4011.71	0
TC0300009126.hg.1	10.94	11.13	11.97	GYG1	glycogenin 1	Multiple_Complex		1964.57	2241.11	4011.71	2739.13	1110.72
TC1700007419.hg.1	12.62	12.07	11.96	TAOK1; MIR4523	TAO kinase 1; microRNA 4523	Multiple_Complex		6295.04	4299.64	3983.99	4859.56	1253.14
TC1200011846.hg.1	11.43	11.49	11.96	CORO1C	coronin, actin binding protein, 1C	Multiple_Complex		2759.13	2876.3	3983.99	3206.48	675.893
TC0500008785.hg.1	11.64	11.54	11.96	EGR1	early growth response 1	Coding		3191.46	2977.74	3983.99	3384.4	530.149
TC0600013272.hg.1	12.52	11.67	11.96	BCLAF1	BCL2-associated transcription factor 1	Multiple_Complex		5873.48	3258.52	3983.99	4372	1349.97
TC1200006890.hg.1	11.78	11.67	11.96	APOLD1; DDX47	apolipoprotein L domain containing 1; DEAD (Asp-Glu-Ala-Asp) box polypeptide 47	Multiple_Complex		3516.68	3258.52	3983.99	3586.4	367.729
TC0500011875.hg.1	12.25	12.19	11.96	PPIC	peptidylprolyl isomerase C (cyclophilin C)	Multiple_Complex		4870.99	4672.57	3983.99	4509.19	465.523
TC1900006578.hg.1	10.13	12.1	11.96	SF3A2	splicing factor 3a subunit 2	Multiple_Complex		1120.56	4389.98	3983.99	3164.85	1782.01
TC1900006764.hg.1	11.82	11.95	11.95	SAFB	scaffold attachment factor B	Multiple_Complex		3615.55	3956.48	3956.48	3842.83	196.832
TC0200013578.hg.1	13.08	12.63	11.95	TMEM131	transmembrane protein 131	Multiple_Complex		8659.09	6338.83	3956.48	6318.13	2351.38
TC0800010417.hg.1	12.75	11.57	11.95	PCMTD1	protein-L-isoaspartate (D-aspartate) O-methyltransferase domain containing 1	Multiple_Complex		6888.62	3040.3	3956.48	4628.47	2010.24
TC0100018201.hg.1	10.14	12.14	11.95	MTFR1L	mitochondrial fission regulator 1-like	Multiple_Complex		1128.35	4513.4	3956.48	3199.41	1815.08
TC1500006925.hg.1	10.8	11.88	11.95	THBS1	thrombospondin 1	Multiple_Complex		1782.89	3769.09	3956.48	3169.48	1204.48
TC1700006751.hg.1	11.29	12.53	11.95	POLR2A	polymerase (RNA) II (DNA directed) polypeptide A, 220kDa	Multiple_Complex		2503.97	5914.33	3956.48	4124.93	1711.41
TC0200013308.hg.1	11.51	11.94	11.94	IMMT	inner membrane protein, mitochondrial	Multiple_Complex		2916.45	3929.15	3929.15	3591.58	584.677
TC0600008346.hg.1	12.43	11.93	11.94	KIAA1586	KIAA1586	Multiple_Complex		5518.27	3902.01	3929.15	4449.81	925.415
TC0100009955.hg.1	11.79	12.49	11.94	PSMB4	proteasome subunit beta 4	Multiple_Complex		3541.14	5752.61	3929.15	4407.63	1180.83
TC0700006836.hg.1	12.44	11.81	11.94	RPL21	Homo sapiens ribosomal protein L21, mRNA (cDNA clone MGC:2150 IMAGE:3543702), complete cds.; Homo sapiens ribosomal protein L21, mRNA (cDNA clone MGC:4136 IMAGE:2964441), complete cds.; Homo sapiens ribosomal protein L21, mRNA (cDNA clone MGC:71252 IMAGE:6084268), complete cds.; Homo sapiens ribosomal protein L21, mRNA (cDNA clone MGC:88165 IMAGE:4281405), complete cds.; Homo sapiens ribosomal pr…	Multiple_Complex		5556.65	3590.58	3929.15	4358.79	1051.1
TC0100015060.hg.1	12.48	11.73	11.94	LRRC39	leucine rich repeat containing 39	Coding		5712.87	3396.89	3929.15	4346.3	1213.03
TC1000007888.hg.1	12.23	11.87	11.94	VPS26A	VPS26 retromer complex component A	Multiple_Complex		4803.93	3743.05	3929.15	4158.71	566.472
TC0X00009339.hg.1	13	12.26	11.94	TAB3	TGF-beta activated kinase 1/MAP3K7 binding protein 3	Multiple_Complex		8192	4904.87	3929.15	5675.34	2233.43
TC0300006669.hg.1	12.18	12.45	11.94	LSM3	LSM3 homolog, U6 small nuclear RNA and mRNA degradation associated	Multiple_Complex		4640.29	5595.3	3929.15	4721.58	836.047
TC0X00006631.hg.1	13.72	13.4	11.94	TMSB4X	thymosin beta 4, X-linked	Multiple_Complex		13493.7	10809.4	3929.15	9410.76	4933.3
TC1800009289.hg.1	12.05	12.25	11.94	ACAA2	acetyl-CoA acyltransferase 2	Multiple_Complex		4240.45	4870.99	3929.15	4346.86	479.856
TC0300014046.hg.1	12.02	11.96	11.93	CNBP	CCHC-type zinc finger, nucleic acid binding protein	Multiple_Complex		4153.18	3983.99	3902.01	4013.06	128.084
TC0700008882.hg.1	11.71	11.86	11.93	ST7; ST7-OT4; ST7-OT3; MIR6132	suppression of tumorigenicity 7; ST7 overlapping transcript 4; ST7 overlapping transcript 3; microRNA 6132	Multiple_Complex		3350.13	3717.2	3902.01	3656.44	280.911
TC0Y00007074.hg.1	10.99	11.61	11.93	UTY	ubiquitously transcribed tetratricopeptide repeat containing, Y-linked	Multiple_Complex		2033.85	3125.78	3902.01	3020.55	938.511
TC0200014108.hg.1	12.86	11.86	11.93	NIFK	nucleolar protein interacting with the FHA domain of MKI67	Multiple_Complex		7434.4	3717.2	3902.01	5017.87	2094.82
TC1600009952.hg.1	11.27	11.73	11.93	YPEL3	yippee like 3	Multiple_Complex		2469.49	3396.89	3902.01	3256.13	726.555
TC1700012263.hg.1	12.67	11.85	11.93	DHX8	DEAH (Asp-Glu-Ala-His) box polypeptide 8	Multiple_Complex		6517.03	3691.52	3902.01	4703.52	1574.07
TC1700010798.hg.1	9.36	11.49	11.93	DUSP3	dual specificity phosphatase 3	Multiple_Complex		657.114	2876.3	3902.01	2478.47	1658.62
TC0100006852.hg.1	11.93	12	11.93	UBIAD1	UbiA prenyltransferase domain containing 1	Multiple_Complex		3902.01	4096	3902.01	3966.67	112.003
TC0500008941.hg.1	12.15	11.87	11.92	ARHGAP26	Rho GTPase activating protein 26	Multiple_Complex		4544.8	3743.05	3875.05	4054.3	429.878
TC0500007249.hg.1	11.3	11.5	11.92	C5orf51	chromosome 5 open reading frame 51	Multiple_Complex		2521.38	2896.31	3875.05	3097.58	698.919
TC1100013002.hg.1	11.45	11.96	11.92	TMX2-CTNND1	TMX2-CTNND1 readthrough (NMD candidate)	Multiple_Complex		2797.65	3983.99	3875.05	3552.23	655.753
TC0800010823.hg.1	12.44	11.91	11.92	TCEB1	transcription elongation factor B (SIII), polypeptide 1 (15kDa, elongin C)	Multiple_Complex		5556.65	3848.29	3875.05	4426.66	978.69
TC1500009396.hg.1	12.91	11.68	11.92	SPPL2A	signal peptide peptidase like 2A	Multiple_Complex		7696.57	3281.18	3875.05	4950.93	2396.26
TC0600007636.hg.1	11.38	12	11.92	RNF5	ring finger protein 5, E3 ubiquitin protein ligase	Multiple_Complex		2665.15	4096	3875.05	3545.4	770.284
TSUnmapped00000134.hg.1	10.82	11.46	11.92	SLC16A1	solute carrier family 16 (monocarboxylate transporter), member 1	NonCoding		1807.78	2817.11	3875.05	2833.31	1033.73
TC1000007483.hg.1	12.07	11.65	11.92	FAM21C	family with sequence similarity 21, member C	Multiple_Complex		4299.64	3213.66	3875.05	3796.12	547.278
TC0500011554.hg.1	12.58	11.82	11.92	CHD1	chromodomain helicase DNA binding protein 1	Multiple_Complex		6122.9	3615.55	3875.05	4537.84	1378.83
TC0100014344.hg.1	13.03	11.07	11.92	MYSM1	Myb-like, SWIRM and MPN domains 1	Multiple_Complex		8364.13	2149.82	3875.05	4796.33	3207.96
TC0100011384.hg.1	11.91	11.92	11.92	MAPKAPK2	mitogen-activated protein kinase-activated protein kinase 2	Multiple_Complex		3848.29	3875.05	3875.05	3866.13	15.4539
TC0400008882.hg.1	12.6	12	11.92	SMARCA5	SWI/SNF related, matrix associated, actin dependent regulator of chromatin, subfamily a, member 5	Multiple_Complex		6208.38	4096	3875.05	4726.48	1288.11
TC0200007943.hg.1	11.6	11.87	11.91	PCBP1	poly(rC) binding protein 1	Coding		3104.19	3743.05	3848.29	3565.18	402.68
TC2000006501.hg.1	10.5	11.96	11.91	SIRPA	signal-regulatory protein alpha	Coding		1448.15	3983.99	3848.29	3093.48	1426.51
TC1300009810.hg.1	12.22	11.95	11.91	ANKRD10	ankyrin repeat domain 10	Multiple_Complex		4770.75	3956.48	3848.29	4191.84	504.263
TC0700013419.hg.1	12.87	12.12	11.91	ARPC1A	actin related protein 2/3 complex subunit 1A	Multiple_Complex		7486.11	4451.27	3848.29	5261.89	1949.68
TC1000009152.hg.1	11.99	12.15	11.91	HTRA1	HtrA serine peptidase 1	Multiple_Complex		4067.71	4544.8	3848.29	4153.6	356.111
TC0100011721.hg.1	12.31	12.43	11.91	CAPN2	calpain 2, (m/II) large subunit	Multiple_Complex		5077.84	5518.27	3848.29	4814.8	865.509
TC0100014806.hg.1	11.93	11.91	11.91	2019-09-15	15 kDa selenoprotein; Salzman2013 ANNOTATED, CDS, coding, INTERNAL, OVCODE, OVEXON best transcript NM_004261; Transcript Identified by AceView, Entrez Gene ID(s) 9403, RefSeq ID(s) NM_203341; Transcript Identified by AceView, Entrez Gene ID(s) 9403, RefSeq ID(s) NM_004261; 15 kDa selenoprotein [Source:EntrezGene;Acc:9403]	Multiple_Complex		3902.01	3848.29	3848.29	3866.19	31.0153
TC1500007072.hg.1	12.32	12.35	11.91	PDIA3	protein disulfide isomerase family A member 3	Multiple_Complex		5113.16	5220.6	3848.29	4727.35	763.185
TC0400012768.hg.1	12.53	11.75	11.9	FAM200B	family with sequence similarity 200, member B	Multiple_Complex		5914.33	3444.31	3821.7	4393.45	1330.57
TSUnmapped00000398.hg.1	12.6	11.44	11.9	KAT6B	K(lysine) acetyltransferase 6B	Coding		6208.38	2778.33	3821.7	4269.47	1758.32
TC1100006494.hg.1	9.01	11.57	11.9	CD151	CD151 molecule (Raph blood group)	Multiple_Complex		515.561	3040.3	3821.7	2459.19	1727.98
TC0800011826.hg.1	12.24	11.97	11.9	ASAP1; ASAP1-IT2	ArfGAP with SH3 domain, ankyrin repeat and PH domain 1; ASAP1 intronic transcript 2	Multiple_Complex		4837.35	4011.71	3821.7	4223.58	539.956
TC0400007264.hg.1	12.16	12.82	11.9	KLF3	Kruppel-like factor 3 (basic)	Multiple_Complex		4576.41	7231.1	3821.7	5209.74	1790.76
TC2100007446.hg.1	10.65	12.3	11.9	COL6A1	collagen, type VI, alpha 1	Multiple_Complex		1606.83	5042.77	3821.7	3490.43	1741.76
TC1100007030.hg.1	10.02	12.14	11.9	NAV2	neuron navigator 2	Multiple_Complex		1038.29	4513.4	3821.7	3124.47	1839.48
TC0200013517.hg.1	11.52	12.52	11.9	SNRNP200	small nuclear ribonucleoprotein, U5 200kDa subunit	Multiple_Complex		2936.74	5873.48	3821.7	4210.64	1506.51
TC1500007633.hg.1	12.21	12.32	11.9	SMAD3	SMAD family member 3	Multiple_Complex		4737.79	5113.16	3821.7	4557.55	664.328
TC1600006995.hg.1	11.13	12.09	11.9	BFAR	bifunctional apoptosis regulator	Multiple_Complex		2241.11	4359.66	3821.7	3474.16	1101.2
TSUnmapped00000125.hg.1	12.03	11.81	11.89	KIAA1143	KIAA1143 [Source:HGNC Symbol;Acc:HGNC:29198]	NonCoding		4182.07	3590.58	3795.3	3855.98	300.377
TC0700007370.hg.1	9.44	11.78	11.89	AEBP1; MIR4649	AE binding protein 1; microRNA 4649	Multiple_Complex		694.581	3516.68	3795.3	2668.86	1715.44
TC0400008841.hg.1	12.58	12.22	11.89	ELMOD2	ELMO/CED-12 domain containing 2	Multiple_Complex		6122.9	4770.75	3795.3	4896.32	1168.87
TC0200016647.hg.1	12.5	12.02	11.89	DPY30	dpy-30 histone methyltransferase complex regulatory subunit	Multiple_Complex		5792.62	4153.18	3795.3	4580.37	1064.98
TC0X00009139.hg.1	11.2	10.99	11.89	AP1S2	adaptor-related protein complex 1 sigma 2 subunit	Multiple_Complex		2352.53	2033.85	3795.3	2727.23	938.603
TC0200016684.hg.1	12.05	11.74	11.89	TIA1	TIA1 cytotoxic granule-associated RNA binding protein	Multiple_Complex		4240.45	3420.52	3795.3	3818.76	410.465
TC0600014267.hg.1	10.23	12.75	11.89	ATF6B	activating transcription factor 6 beta	Multiple_Complex		1200.98	6888.62	3795.3	3961.64	2847.47
TC0300011158.hg.1	11.22	11.94	11.89	WDR82	WD repeat domain 82	Multiple_Complex		2385.37	3929.15	3795.3	3369.94	855.282
TC0300013051.hg.1	13.01	11.64	11.89	PDCD10	programmed cell death 10	Multiple_Complex		8248.98	3191.46	3795.3	5078.58	2762.2
TC1200012696.hg.1	12.18	11.49	11.89	MRPL42	mitochondrial ribosomal protein L42	Multiple_Complex		4640.29	2876.3	3795.3	3770.63	882.253
TC0600010948.hg.1	11.8	11.89	11.89	NUP153	nucleoporin 153kDa	Multiple_Complex		3565.78	3795.3	3795.3	3718.79	132.519
TC0500009652.hg.1	11.83	11.89	11.89	HNRNPAB	heterogeneous nuclear ribonucleoprotein A/B	Multiple_Complex		3640.7	3795.3	3795.3	3743.77	89.2613
TC0700013323.hg.1	11.59	11.94	11.88	SUN1	Sad1 and UNC84 domain containing 1	Multiple_Complex		3082.75	3929.15	3769.09	3593.66	449.644
TC2100006618.hg.1	11.96	11.88	11.88	USP25	ubiquitin specific peptidase 25	Multiple_Complex		3983.99	3769.09	3769.09	3840.72	124.076
TC0X00009549.hg.1	12.12	12.2	11.88	NDUFB11	NADH dehydrogenase (ubiquinone) 1 beta subcomplex, 11, 17.3kDa	Multiple_Complex		4451.27	4705.07	3769.09	4308.47	484.052
TC0100012898.hg.1	8.44	8.47	11.88	NPPB	natriuretic peptide B	Coding		347.291	354.588	3769.09	1490.32	1973.47
TC1100008985.hg.1	11.86	11.76	11.88	ATM	ATM serine/threonine kinase	Multiple_Complex		3717.2	3468.27	3769.09	3651.52	160.806
TC0700009827.hg.1	11.62	11.88	11.88	RBM33	RNA binding motif protein 33	Multiple_Complex		3147.52	3769.09	3769.09	3561.9	358.863
TC0500009211.hg.1	9.83	10.81	11.88	CYFIP2	cytoplasmic FMR1 interacting protein 2	Multiple_Complex		910.175	1795.29	3769.09	2158.18	1463.6
TC0200009986.hg.1	10.98	12.17	11.88	ZAK; pk	sterile alpha motif and leucine zipper containing kinase AZK; Mitogen-activated protein kinase kinase kinase MLT [Source:UniProtKB/Swiss-Prot;Acc:Q9NYL2]; Salzman2013 ANNOTATED, CDS, coding, INTERNAL, OVCODE, OVERLAPTX, OVEXON best transcript NM_133646; Salzman2013 ANNOTATED, CDS, coding, OVCODE, OVERLAPTX, OVEXON, UTR3 best transcript NM_016653; Salzman2013 ANNOTATED, CDS, coding, OVCODE, OVERLA…	Multiple_Complex		2019.8	4608.24	3769.09	3465.71	1320.62
TC0700013347.hg.1	7.22	9.44	11.87	AQP1	aquaporin 1 (Colton blood group)	Multiple_Complex		149.086	694.581	3743.05	1528.91	1936.81
TC1100010077.hg.1	11.47	11.84	11.87	SBF2	SET binding factor 2	Multiple_Complex		2836.7	3666.02	3743.05	3415.26	502.522
TC0100013073.hg.1	11.88	11.88	11.87	SDHB	succinate dehydrogenase complex subunit B, iron sulfur (Ip)	Multiple_Complex		3769.09	3769.09	3743.05	3760.41	15.0313
TC2000007219.hg.1	10.79	12.16	11.87	ERGIC3	ERGIC and golgi 3	Multiple_Complex		1770.57	4576.41	3743.05	3363.34	1440.94
TC0300012132.hg.1	11.91	11.63	11.87	GSK3B	glycogen synthase kinase 3 beta	Multiple_Complex		3848.29	3169.41	3743.05	3586.92	365.378
TC0400011524.hg.1	12.15	11.85	11.87	TBCK	TBC1 domain containing kinase	Multiple_Complex		4544.8	3691.52	3743.05	3993.12	478.457
TC0200016703.hg.1	10.01	11.38	11.87	CHMP3	charged multivesicular body protein 3	Multiple_Complex		1031.12	2665.15	3743.05	2479.77	1365.44
TC1400007514.hg.1	10.67	11.42	11.87	RAD51B	Jeck2013 ALT_ACCEPTOR, ALT_DONOR, coding, INTERNAL, intronic best transcript NM_133509	NonCoding		1629.26	2740.08	3743.05	2704.13	1057.36
TC0100009965.hg.1	11.85	11.87	11.87	SNX27	sorting nexin family member 27	Multiple_Complex		3691.52	3743.05	3743.05	3725.88	29.7519
TC0100010872.hg.1	11.58	12.45	11.87	SMG7	SMG7 nonsense mediated mRNA decay factor	Multiple_Complex		3061.45	5595.3	3743.05	4133.27	1311.22
TC0200016474.hg.1	10.37	11.77	11.86	NAGK	N-acetylglucosamine kinase	Multiple_Complex		1323.37	3492.39	3717.2	2844.32	1321.97
TC0100009876.hg.1	11.69	12.84	11.86	HIST2H2AA3; HIST2H2AA4	histone cluster 2, H2aa3; histone cluster 2, H2aa4	Coding		3304	7332.05	3717.2	4784.42	2215.96
TC0200009911.hg.1	12.32	11.45	11.86	PPIG	peptidylprolyl isomerase G (cyclophilin G)	Multiple_Complex		5113.16	2797.65	3717.2	3876	1165.9
TC0400012846.hg.1	12.01	11.77	11.86	NAA15	N(alpha)-acetyltransferase 15, NatA auxiliary subunit	Multiple_Complex		4124.49	3492.39	3717.2	3778.03	320.409
TC0700008667.hg.1	11.74	12.09	11.86	PSMC2	proteasome 26S subunit, ATPase 2	Multiple_Complex		3420.52	4359.66	3717.2	3832.46	480.062
TC1500007174.hg.1	12.48	12.09	11.86	EID1	EP300 interacting inhibitor of differentiation 1	Multiple_Complex		5712.87	4359.66	3717.2	4596.58	1018.71
TC0200008230.hg.1	12.96	13.54	11.85	TMSB10	thymosin beta 10	Multiple_Complex		7967.99	11910.9	3691.52	7856.82	4110.84
TC0400011283.hg.1	10.82	11.48	11.85	PPM1K	protein phosphatase, Mg2+/Mn2+ dependent, 1K	Multiple_Complex		1807.78	2856.44	3691.52	2785.24	943.889
TC0100008938.hg.1	12.01	11.85	11.85	LMO4	LIM domain only 4	Multiple_Complex		4124.49	3691.52	3691.52	3835.84	249.974
TSUnmapped00000061.hg.1	11.45	11.64	11.85	FBL	fibrillarin	Coding		2797.65	3191.46	3691.52	3226.88	447.987
TC1200007505.hg.1	10.43	11.5	11.85	PFKM	phosphofructokinase, muscle	Multiple_Complex		1379.57	2896.31	3691.52	2655.8	1174.59
TC2200008611.hg.1	11.63	11.85	11.85	EIF3D	eukaryotic translation initiation factor 3, subunit D	Multiple_Complex		3169.41	3691.52	3691.52	3517.49	301.44
TC0500007303.hg.1	11.72	11.86	11.85	NNT	nicotinamide nucleotide transhydrogenase	Multiple_Complex		3373.43	3717.2	3691.52	3594.05	191.494
TC0100010134.hg.1	11.89	11.63	11.85	DAP3	death associated protein 3	Multiple_Complex		3795.3	3169.41	3691.52	3552.08	335.437
TC1000010622.hg.1	11.78	12.02	11.85	SGMS1	sphingomyelin synthase 1	Multiple_Complex		3516.68	4153.18	3691.52	3787.13	328.841
TC0X00008862.hg.1	11.92	11.3	11.85	FUNDC2	FUN14 domain containing 2	Multiple_Complex		3875.05	2521.38	3691.52	3362.65	734.317
TC0100014250.hg.1	11.98	11.85	11.84	TMEM59	transmembrane protein 59	Multiple_Complex		4039.61	3691.52	3666.02	3799.05	208.719
TC1500010743.hg.1	11.84	11.84	11.84	MAPK6	mitogen-activated protein kinase 6	Multiple_Complex		3666.02	3666.02	3666.02	3666.02	0
TC0900008984.hg.1	11.93	12.18	11.84	NUP214	nucleoporin 214kDa	Multiple_Complex		3902.01	4640.29	3666.02	4069.44	508.258
TC0300007748.hg.1	11.64	11.64	11.84	MITF	microphthalmia-associated transcription factor	Multiple_Complex		3191.46	3191.46	3666.02	3349.65	273.99
TC1800006513.hg.1	13.28	12.56	11.84	TGIF1	TGFB-induced factor homeobox 1	Multiple_Complex		9946.68	6038.61	3666.02	6550.44	3171.46
TC0100006840.hg.1	12.16	11.93	11.84	TARDBP	TAR DNA binding protein	Multiple_Complex		4576.41	3902.01	3666.02	4048.15	472.46
TC0100010686.hg.1	12.89	11.96	11.84	CACYBP	calcyclin binding protein	Multiple_Complex		7590.61	3983.99	3666.02	5080.21	2179.88
TC1700007360.hg.1	12.23	12.81	11.84	TMEM97	transmembrane protein 97	Coding		4803.93	7181.15	3666.02	5217.04	1793.61
TC0800009071.hg.1	11.95	11.8	11.83	CHRAC1	chromatin accessibility complex 1	Multiple_Complex		3956.48	3565.78	3640.7	3720.98	207.354
TC0100007344.hg.1	12.07	11.9	11.83	PNRC2	proline-rich nuclear receptor coactivator 2	Multiple_Complex		4299.64	3821.7	3640.7	3920.68	340.438
TC1900006507.hg.1	11.49	11.93	11.83	CNN2	calponin 2	Multiple_Complex		2876.3	3902.01	3640.7	3473	533.018
TC0100007334.hg.1	10.34	12.63	11.83	LYPLA2	lysophospholipase II	Multiple_Complex		1296.13	6338.83	3640.7	3758.55	2523.41
TC1200010454.hg.1	12.15	11.95	11.83	ZCRB1; MIR7851	zinc finger CCHC-type and RNA binding motif 1; microRNA 7851	Multiple_Complex		4544.8	3956.48	3640.7	4047.32	458.844
TC0700009886.hg.1	11.25	11.26	11.83	DNAJB6	DnaJ (Hsp40) homolog, subfamily B, member 6	Multiple_Complex		2435.5	2452.44	3640.7	2842.88	690.986
TC0600011725.hg.1	11.83	12.07	11.83	GLO1	glyoxalase I	Multiple_Complex		3640.7	4299.64	3640.7	3860.35	380.439
TC1900009408.hg.1	11.77	11.8	11.83	RANBP3	RAN binding protein 3	Multiple_Complex		3492.39	3565.78	3640.7	3566.29	74.1549
TC0600008066.hg.1	10.21	12.36	11.83	KLHDC3	kelch domain containing 3	Multiple_Complex		1184.45	5256.91	3640.7	3360.69	2050.62
TC0100008779.hg.1	10.66	10.15	11.83	ST6GALNAC3	ST6 (alpha-N-acetyl-neuraminyl-2,3-beta-galactosyl-1,3)-N-acetylgalactosaminide alpha-2,6-sialyltransferase 3	Multiple_Complex		1618	1136.2	3640.7	2131.63	1328.91
TC1200007622.hg.1	11.91	11.25	11.83	ATF1	activating transcription factor 1	Multiple_Complex		3848.29	2435.5	3640.7	3308.16	762.843
TC1900009757.hg.1	10.82	11.71	11.82	FARSA	phenylalanyl-tRNA synthetase alpha subunit	Multiple_Complex		1807.78	3350.13	3615.55	2924.48	976.162
TC0700006910.hg.1	12.08	12.08	11.82	NUPL2	nucleoporin like 2	Multiple_Complex		4329.55	4329.55	3615.55	4091.55	412.225
TC0800011669.hg.1	10.23	11.99	11.82	DERL1	derlin 1	Multiple_Complex		1200.98	4067.71	3615.55	2961.41	1541.25
TC1100012495.hg.1	11.94	11.87	11.82	DDX6	DEAD (Asp-Glu-Ala-Asp) box helicase 6	Multiple_Complex		3929.15	3743.05	3615.55	3762.58	157.707
TC0600010647.hg.1	12.31	12.05	11.82	ECI2	enoyl-CoA delta isomerase 2	Multiple_Complex		5077.84	4240.45	3615.55	4311.28	733.715
TC0100013205.hg.1	10.84	12.74	11.82	ECE1	endothelin converting enzyme 1	Multiple_Complex		1833.01	6841.04	3615.55	4096.53	2538.42
TC1400008631.hg.1	11.88	11.88	11.82	CHD8	chromodomain helicase DNA binding protein 8	Multiple_Complex		3769.09	3769.09	3615.55	3717.91	88.6447
TC1900008240.hg.1	12.13	12.09	11.82	ZNF283	zinc finger protein 283	Multiple_Complex		4482.23	4359.66	3615.55	4152.48	469.014
TC1700012296.hg.1	11.75	12.09	11.81	PRKAR1A; ARSG	protein kinase, cAMP-dependent, regulatory, type I, alpha; arylsulfatase G	Multiple_Complex		3444.31	4359.66	3590.58	3798.18	491.722
TC0200015099.hg.1	12.9	11.3	11.81	CWC22	CWC22 homolog, spliceosome-associated protein	Multiple_Complex		7643.41	2521.38	3590.58	4585.12	2701.97
TC0600007158.hg.1	10.92	12.26	11.81	SOX4	SRY box 4	Multiple_Complex		1937.53	4904.87	3590.58	3477.66	1486.89
TC2000009292.hg.1	11.48	12.58	11.8	ZMYND8	zinc finger, MYND-type containing 8	Multiple_Complex		2856.44	6122.9	3565.78	4181.7	1718.13
TC0800007077.hg.1	12.15	11.98	11.8	PPP2R2A	protein phosphatase 2, regulatory subunit B, alpha	Multiple_Complex		4544.8	4039.61	3565.78	4050.06	489.594
TC0500008483.hg.1	12.11	11.69	11.8	SNX24	sorting nexin 24	Multiple_Complex		4420.52	3304	3565.78	3763.43	583.911
TC2100006976.hg.1	10.96	11.46	11.8	ITSN1	intersectin 1	Multiple_Complex		1992	2817.11	3565.78	2791.63	787.198
TC1000007103.hg.1	12.2	11.91	11.8	RAB18	RAB18, member RAS oncogene family	Multiple_Complex		4705.07	3848.29	3565.78	4039.71	593.279
TC1900011928.hg.1	12.22	11.96	11.8	ZNF675	zinc finger protein 675	Multiple_Complex		4770.75	3983.99	3565.78	4106.84	611.808
TC0200011237.hg.1	12.55	12.18	11.8	COPS8	COP9 signalosome subunit 8	Multiple_Complex		5996.9	4640.29	3565.78	4734.32	1218.28
TC0100016159.hg.1	11.41	12.14	11.79	DEDD	death effector domain containing	Multiple_Complex		2721.15	4513.4	3541.14	3591.9	897.205
TC0600007378.hg.1	11.64	12.83	11.79	HIST1H4J	histone cluster 1, H4j	Coding		3191.46	7281.4	3541.14	4671.33	2267.13
TC0600008735.hg.1	12.12	11.84	11.79	ORC3	origin recognition complex subunit 3	Multiple_Complex		4451.27	3666.02	3541.14	3886.14	493.377
TC0X00007363.hg.1	9.2	11.89	11.79	MAGED2	MAGE family member D2	Multiple_Complex		588.134	3795.3	3541.14	2641.53	1782.83
TC0100006806.hg.1	11.79	11.76	11.79	UBE4B	ubiquitination factor E4B	Multiple_Complex		3541.14	3468.27	3541.14	3516.85	42.0748
TC1400007906.hg.1	12.28	11.53	11.79	ZC3H14	zinc finger CCCH-type containing 14	Multiple_Complex		4973.34	2957.17	3541.14	3823.88	1037.4
TC0200008655.hg.1	11.78	11.78	11.78	MAP4K4	mitogen-activated protein kinase kinase kinase kinase 4	Multiple_Complex		3516.68	3516.68	3516.68	3516.68	0
TC0500011225.hg.1	10.29	12.34	11.78	LHFPL2	lipoma HMGIC fusion partner-like 2	Multiple_Complex		1251.98	5184.54	3516.68	3317.74	1973.81
TC0400008902.hg.1	12.38	11.65	11.78	ABCE1	ATP binding cassette subfamily E member 1	Multiple_Complex		5330.3	3213.66	3516.68	4020.21	1144.64
TC0600013719.hg.1	11.78	11.71	11.78	DYNLT1	dynein, light chain, Tctex-type 1	Multiple_Complex		3516.68	3350.13	3516.68	3461.16	96.1618
TC1300007152.hg.1	12.05	11.81	11.78	FNDC3A	fibronectin type III domain containing 3A	Multiple_Complex		4240.45	3590.58	3516.68	3782.57	398.25
TC1100006998.hg.1	11.78	11.5	11.78	GTF2H1	general transcription factor IIH subunit 1	Multiple_Complex		3516.68	2896.31	3516.68	3309.89	358.173
TC1000007598.hg.1	11.72	11.68	11.78	AGAP6	ArfGAP with GTPase domain, ankyrin repeat and PH domain 6	Multiple_Complex		3373.43	3281.18	3516.68	3390.43	118.668
TC1200010866.hg.1	11.8	12.19	11.78	CD63	CD63 molecule	Multiple_Complex		3565.78	4672.57	3516.68	3918.34	653.64
TC0100015817.hg.1	12.07	12.16	11.77	THEM4	thioesterase superfamily member 4	Multiple_Complex		4299.64	4576.41	3492.39	4122.81	563.226
TC2100006967.hg.1	12.73	12.16	11.77	IFNGR2	interferon gamma receptor 2 (interferon gamma transducer 1)	Multiple_Complex		6793.79	4576.41	3492.39	4954.2	1682.81
TC0500008232.hg.1	12.78	11.59	11.77	PPIP5K2	diphosphoinositol pentakisphosphate kinase 2	Multiple_Complex		7033.37	3082.75	3492.39	4536.17	2172.32
TC0800008546.hg.1	12.66	11.65	11.77	ENY2	enhancer of yellow 2 homolog (Drosophila)	Multiple_Complex		6472.02	3213.66	3492.39	4392.69	1806.14
TC0100017974.hg.1	11.36	10.83	11.77	CEP170	centrosomal protein 170kDa	Multiple_Complex		2628.46	1820.35	3492.39	2647.07	836.177
TC0300011364.hg.1	13.75	13.19	11.77	CADPS	Ca++-dependent secretion activator	Multiple_Complex		13777.2	9345.14	3492.39	8871.59	5158.75
TC1000011683.hg.1	9.77	11.64	11.77	ACTR1A	ARP1 actin-related protein 1 homolog A, centractin alpha (yeast)	Multiple_Complex		873.098	3191.46	3492.39	2518.98	1433.3
TC0300012918.hg.1	12.28	11.6	11.77	CCNL1	cyclin L1	Multiple_Complex		4973.34	3104.19	3492.39	3856.64	986.378
TC0X00010130.hg.1	11.78	11.78	11.77	MAGT1	magnesium transporter 1	Multiple_Complex		3516.68	3516.68	3492.39	3508.59	14.0247
TC0X00007704.hg.1	11.76	11.61	11.76	COX7B	cytochrome c oxidase subunit VIIb	Multiple_Complex		3468.27	3125.78	3468.27	3354.11	197.737
TC1000010980.hg.1	11.11	11.47	11.76	ASCC1	activating signal cointegrator 1 complex subunit 1	Multiple_Complex		2210.26	2836.7	3468.27	2838.41	629.006
TC1800006589.hg.1	12.66	11.47	11.76	PTPRM	protein tyrosine phosphatase, receptor type, M	Multiple_Complex		6472.02	2836.7	3468.27	4259	1942.37
TC0700013397.hg.1	11.66	11.73	11.76	CDK14	cyclin-dependent kinase 14	Multiple_Complex		3236.01	3396.89	3468.27	3367.06	118.97
TC1600011398.hg.1	10.27	13.34	11.76	MMP2	matrix metallopeptidase 2	Multiple_Complex		1234.75	10369.1	3468.27	5024.03	4761.75
TC0800011171.hg.1	13.1	11.92	11.76	UQCRB	ubiquinol-cytochrome c reductase binding protein	Multiple_Complex		8779.97	3875.05	3468.27	5374.43	2956.29
TC0600012544.hg.1	11.26	11.18	11.76	RRAGD	Ras-related GTP binding D	Multiple_Complex		2452.44	2320.15	3468.27	2746.95	628.172
TC0X00008253.hg.1	11.34	11.84	11.75	UBE2A	ubiquitin conjugating enzyme E2A	Multiple_Complex		2592.27	3666.02	3444.31	3234.2	566.874
TC0300010540.hg.1	12.17	11.83	11.75	TOP2B; MIR4442	topoisomerase (DNA) II beta; microRNA 4442	Multiple_Complex		4608.24	3640.7	3444.31	3897.75	623.088
TC2200007361.hg.1	11.86	11.75	11.75	TOMM22	translocase of outer mitochondrial membrane 22 homolog (yeast)	Multiple_Complex		3717.2	3444.31	3444.31	3535.27	157.551
TC0200016442.hg.1	12.21	11.99	11.75	MSH2	mutS homolog 2	Multiple_Complex		4737.79	4067.71	3444.31	4083.27	646.882
TC0400010904.hg.1	12.39	11.9	11.75	YTHDC1	YTH domain containing 1	Multiple_Complex		5367.37	3821.7	3444.31	4211.13	1018.96
TC0600014193.hg.1	11.4	11.86	11.75	SCAF8; TIAM2	SR-related CTD-associated factor 8; T-cell lymphoma invasion and metastasis 2	Multiple_Complex		2702.35	3717.2	3444.31	3287.95	525.18
TC0100018519.hg.1	11.54	13.23	11.75	F11R	F11 receptor	Multiple_Complex		2977.74	9607.86	3444.31	5343.3	3700.58
TC1500007333.hg.1	11.8	11.95	11.75	TCF12	transcription factor 12	Multiple_Complex		3565.78	3956.48	3444.31	3655.52	267.616
TC0200009959.hg.1	12.14	11.73	11.74	DYNC1I2	dynein, cytoplasmic 1, intermediate chain 2	Multiple_Complex		4513.4	3396.89	3420.52	3776.94	637.906
TC1200012650.hg.1	11.67	12.15	11.74	MARS; MIR6758	methionyl-tRNA synthetase; microRNA 6758	Multiple_Complex		3258.52	4544.8	3420.52	3741.28	700.566
TC0500012567.hg.1	11.52	11.93	11.74	FAXDC2	fatty acid hydroxylase domain containing 2	Multiple_Complex		2936.74	3902.01	3420.52	3419.76	482.633
TC1700007519.hg.1	10.38	11.64	11.74	PSMD11	proteasome 26S subunit, non-ATPase 11	Multiple_Complex		1332.57	3191.46	3420.52	2648.18	1145.09
TC0200016787.hg.1	11.67	11.91	11.73	NDUFA10	NADH dehydrogenase (ubiquinone) 1 alpha subcomplex, 10, 42kDa	Multiple_Complex		3258.52	3848.29	3396.89	3501.23	308.418
TC0100018518.hg.1	11.43	11.88	11.73	PEX19	peroxisomal biogenesis factor 19	Multiple_Complex		2759.13	3769.09	3396.89	3308.37	510.763
TC0400011424.hg.1	12.05	12.09	11.73	H2AFZ	H2A histone family, member Z	Multiple_Complex		4240.45	4359.66	3396.89	3999	524.835
TC0700013102.hg.1	11.78	11.73	11.73	KMT2C	lysine (K)-specific methyltransferase 2C	Multiple_Complex		3516.68	3396.89	3396.89	3436.82	69.1615
TC0300008551.hg.1	13.26	12.51	11.73	FAM162A	family with sequence similarity 162, member A	Multiple_Complex		9809.75	5832.91	3396.89	6346.52	3237.13
TC0100010546.hg.1	12.02	11.34	11.73	BLZF1	basic leucine zipper nuclear factor 1	Multiple_Complex		4153.18	2592.27	3396.89	3380.78	780.579
TC1900010675.hg.1	11.53	11.73	11.73	FBL	fibrillarin	Multiple_Complex		2957.17	3396.89	3396.89	3250.32	253.876
TC0200010567.hg.1	12.07	12.07	11.73	EEF1B2; SNORA41	eukaryotic translation elongation factor 1 beta 2; small nucleolar RNA, H/ACA box 41	Multiple_Complex		4299.64	4299.64	3396.89	3998.72	521.201
TC1400009998.hg.1	12.45	12.34	11.72	NDUFB1	NADH dehydrogenase (ubiquinone) 1 beta subcomplex, 1, 7kDa	Multiple_Complex		5595.3	5184.54	3373.43	4717.76	1182.2
TC0300006694.hg.1	12.01	11.69	11.72	NR2C2	nuclear receptor subfamily 2, group C, member 2	Multiple_Complex		4124.49	3304	3373.43	3600.64	454.992
TC2100008165.hg.1	11.97	11.19	11.72	BRWD1	bromodomain and WD repeat domain containing 1	Multiple_Complex		4011.71	2336.28	3373.43	3240.47	845.587
TC2200008837.hg.1	11.68	11.12	11.72	SNU13	SNU13 homolog, small nuclear ribonucleoprotein (U4/U6.U5)	Multiple_Complex		3281.18	2225.63	3373.43	2960.08	637.721
TC1600007521.hg.1	11.92	11.77	11.72	FUS	FUS RNA binding protein	Multiple_Complex		3875.05	3492.39	3373.43	3580.29	262.109
TC2200009194.hg.1	10.3	11.8	11.72	MED15	mediator complex subunit 15	Multiple_Complex		1260.69	3565.78	3373.43	2733.3	1278.94
TC1100012526.hg.1	11.69	11.09	11.72	USP2	ubiquitin specific peptidase 2	Multiple_Complex		3304	2179.83	3373.43	2952.42	669.983
TC0300013884.hg.1	11.16	11.15	11.72	C3orf58	chromosome 3 open reading frame 58	Multiple_Complex		2288.2	2272.4	3373.43	2644.68	631.167
TC0100018484.hg.1	9.26	11.51	11.71	MCL1	myeloid cell leukemia 1	Multiple_Complex		613.109	2916.45	3350.13	2293.23	1471.1
TC0100015346.hg.1	13.03	12.05	11.71	TRIM33	tripartite motif containing 33	Multiple_Complex		8364.13	4240.45	3350.13	5318.23	2675.12
TC1800008482.hg.1	11.96	12.25	11.71	TPGS2	tubulin polyglutamylase complex subunit 2	Multiple_Complex		3983.99	4870.99	3350.13	4068.37	763.936
TC1900006537.hg.1	10.74	13.41	11.71	REEP6	receptor accessory protein 6	Multiple_Complex		1710.26	10884.6	3350.13	5314.99	4892.61
TC0900007064.hg.1	9.09	10.01	11.71	DNAJB5	DnaJ (Hsp40) homolog, subfamily B, member 5	Coding		544.958	1031.12	3350.13	1642.07	1499.06
TC0100010887.hg.1	12.17	12.28	11.7	C1orf21	chromosome 1 open reading frame 21	Multiple_Complex		4608.24	4973.34	3326.99	4302.86	864.619
TC0400012618.hg.1	11.48	10.86	11.7	CASP3	caspase 3	Multiple_Complex		2856.44	1858.6	3326.99	2680.67	749.806
TC2100007854.hg.1	11.92	11.74	11.7	CCT8	chaperonin containing TCP1, subunit 8 (theta)	Multiple_Complex		3875.05	3420.52	3326.99	3540.85	293.179
TC0600012764.hg.1	12	11.39	11.7	SEC63	SEC63 homolog, protein translocation regulator	Multiple_Complex		4096	2683.69	3326.99	3368.89	707.089
TC0100006874.hg.1	10.28	11.75	11.7	PLOD1	procollagen-lysine, 2-oxoglutarate 5-dioxygenase 1	Multiple_Complex		1243.34	3444.31	3326.99	2671.54	1238.26
TC0800011625.hg.1	12.61	11.12	11.7	TAF2	TAF2 RNA polymerase II, TATA box binding protein (TBP)-associated factor, 150kDa	Multiple_Complex		6251.56	2225.63	3326.99	3934.73	2080.63
TC0800011086.hg.1	12	12.15	11.7	RUNX1T1	runt-related transcription factor 1; translocated to, 1 (cyclin D-related)	Multiple_Complex		4096	4544.8	3326.99	3989.26	615.882
TC1500007034.hg.1	11.33	11.55	11.7	SNAP23	synaptosome associated protein 23kDa	Multiple_Complex		2574.36	2998.45	3326.99	2966.6	377.321
TC1700012438.hg.1	10.84	11.82	11.7	SUPT4H1	SPT4 homolog, DSIF elongation factor subunit	Multiple_Complex		1833.01	3615.55	3326.99	2925.18	956.79
TC1400010596.hg.1	11.28	11.68	11.69	PSMA6	proteasome subunit alpha 6	Multiple_Complex		2486.67	3281.18	3304	3023.95	465.439
TC0100011219.hg.1	12.22	12.77	11.69	PPP1R12B	protein phosphatase 1, regulatory subunit 12B	Multiple_Complex		4770.75	6984.79	3304	5019.85	1852.99
TC0500010717.hg.1	12.56	11.81	11.69	MOCS2	molybdenum cofactor synthesis 2	Multiple_Complex		6038.61	3590.58	3304	4311.06	1502.94
TC0500007808.hg.1	11.1	11.42	11.69	POLK	polymerase (DNA directed) kappa	Multiple_Complex		2194.99	2740.08	3304	2746.36	554.533
TC0100008321.hg.1	11.9	12	11.69	GPX7	glutathione peroxidase 7	Multiple_Complex		3821.7	4096	3304	3740.57	402.183
TC1700010230.hg.1	9.43	10.88	11.69	TIAF1; MYO18A	TGFB1-induced anti-apoptotic factor 1; myosin XVIIIA	Multiple_Complex		689.784	1884.54	3304	1959.44	1308.72
TC0100015975.hg.1	11.69	11.29	11.69	RIT1	Ras-like without CAAX 1	Multiple_Complex		3304	2503.97	3304	3037.33	461.902
TC1500010924.hg.1	9.89	11.67	11.69	AP3S2; MIR5009	adaptor-related protein complex 3, sigma 2 subunit; microRNA 5009	Multiple_Complex		948.826	3258.52	3304	2503.78	1346.82
TC1900008013.hg.1	10.99	11.77	11.68	PSMD8	proteasome 26S subunit, non-ATPase 8	Multiple_Complex		2033.85	3492.39	3281.18	2935.81	788.223
TC0100014408.hg.1	11.68	11.68	11.68	DOCK7	dedicator of cytokinesis 7	Multiple_Complex		3281.18	3281.18	3281.18	3281.18	0
TC1000010172.hg.1	10.16	10.67	11.68	SVIL	supervillin	Multiple_Complex		1144.1	1629.26	3281.18	2018.18	1120.37
TC1100008626.hg.1	10.24	11.53	11.68	PCF11	PCF11 cleavage and polyadenylation factor subunit	Multiple_Complex		1209.34	2957.17	3281.18	2482.56	1114.48
TC1700012073.hg.1	10.72	12.63	11.68	P4HB	prolyl 4-hydroxylase, beta polypeptide	Multiple_Complex		1686.71	6338.83	3281.18	3768.91	2364.09
TC1400010651.hg.1	12.17	14.79	11.68	DLK1	delta-like 1 homolog (Drosophila)	Multiple_Complex		4608.24	28329.2	3281.18	12072.9	14094
TC0300008467.hg.1	10.83	11.64	11.68	ARHGAP31	Rho GTPase activating protein 31	Multiple_Complex		1820.35	3191.46	3281.18	2764.33	818.741
TC1400007282.hg.1	11.68	11.44	11.68	AP5M1	adaptor-related protein complex 5, mu 1 subunit	Multiple_Complex		3281.18	2778.33	3281.18	3113.56	290.324
TC1600010869.hg.1	8.63	10.7	11.68	BCAR1	breast cancer anti-estrogen resistance 1	Multiple_Complex		396.177	1663.49	3281.18	1780.28	1446.04
TC0200012297.hg.1	10.94	10.05	11.68	SRSF7	serine/arginine-rich splicing factor 7	Multiple_Complex		1964.57	1060.11	3281.18	2101.96	1116.89
TC0100018280.hg.1	11.55	11.88	11.67	FAM231D; LINC00869	family with sequence similarity 231, member D; long intergenic non-protein coding RNA 869	Multiple_Complex		2998.45	3769.09	3258.52	3342.02	392.047
TC0100006875.hg.1	9.63	10.69	11.67	MFN2	mitofusin 2	Multiple_Complex		792.353	1652	3258.52	1900.96	1251.79
TC2100007420.hg.1	9.29	11.57	11.67	COL18A1	collagen, type XVIII, alpha 1	Multiple_Complex		625.992	3040.3	3258.52	2308.27	1460.98
TC0600007540.hg.1	11.58	11.53	11.67	C6orf136	chromosome 6 open reading frame 136	Multiple_Complex		3061.45	2957.17	3258.52	3092.38	153.037
TC0100016000.hg.1	9.75	11.51	11.67	MEF2D	myocyte enhancer factor 2D	Multiple_Complex		861.078	2916.45	3258.52	2345.35	1296.75
TC1600010407.hg.1	11.71	11.66	11.66	NUDT21	nudix hydrolase 21	Multiple_Complex		3350.13	3236.01	3236.01	3274.05	65.8858
TC2000007117.hg.1	9.42	11.82	11.66	ASXL1	additional sex combs like transcriptional regulator 1	Multiple_Complex		685.019	3615.55	3236.01	2512.19	1593.72
TC1600008402.hg.1	12.33	11.72	11.66	PSMD7	proteasome 26S subunit, non-ATPase 7	Multiple_Complex		5148.73	3373.43	3236.01	3919.39	1066.85
TC0X00007148.hg.1	10.2	12.09	11.66	ARAF	A-Raf proto-oncogene, serine/threonine kinase	Multiple_Complex		1176.27	4359.66	3236.01	2923.98	1614.47
TC0700012224.hg.1	11.23	12.5	11.66	LAMB1	laminin, beta 1	Multiple_Complex		2401.97	5792.62	3236.01	3810.2	1766.75
TC1100010981.hg.1	12.07	11.47	11.66	PATL1	protein associated with topoisomerase II homolog 1 (yeast)	Multiple_Complex		4299.64	2836.7	3236.01	3457.45	756.189
TC1100009043.hg.1	10.66	10.83	11.66	DIXDC1	DIX domain containing 1	Multiple_Complex		1618	1820.35	3236.01	2224.79	881.568
TC1700010202.hg.1	11.74	11.98	11.65	KIAA0100	KIAA0100	Multiple_Complex		3420.52	4039.61	3213.66	3557.93	429.779
TC1200007640.hg.1	10.55	10.5	11.65	SLC4A8	solute carrier family 4, sodium bicarbonate cotransporter, member 8	Multiple_Complex		1499.22	1448.15	3213.66	2053.68	1004.9
TC0200009305.hg.1	11.58	12.96	11.65	CFC1B; CFC1	cripto, FRL-1, cryptic family 1B; cripto, FRL-1, cryptic family 1	Coding		3061.45	7967.99	3213.66	4747.7	2789.89
TC0900008515.hg.1	12.78	11.98	11.65	ATP6V1G1	ATPase, H+ transporting, lysosomal 13kDa, V1 subunit G1	Multiple_Complex		7033.37	4039.61	3213.66	4762.21	2009.77
TC0100008094.hg.1	10.58	11.91	11.65	RNF220	ring finger protein 220	Multiple_Complex		1530.73	3848.29	3213.66	2864.22	1197.64
TC0200016591.hg.1	12	11.91	11.65	BZW1	basic leucine zipper and W2 domains 1	Multiple_Complex		4096	3848.29	3213.66	3719.31	455.091
TC0500006442.hg.1	11.61	11.65	11.65	SDHA	succinate dehydrogenase complex subunit A, flavoprotein (Fp)	Multiple_Complex		3125.78	3213.66	3213.66	3184.36	50.7362
TC1300007052.hg.1	11.94	11.49	11.65	GTF2F2	general transcription factor IIF subunit 2	Multiple_Complex		3929.15	2876.3	3213.66	3339.7	537.62
TC0700013469.hg.1	11.93	11.76	11.64	SSBP1	single-stranded DNA binding protein 1, mitochondrial	Multiple_Complex		3902.01	3468.27	3191.46	3520.58	358.15
TC0500009181.hg.1	11.29	12.03	11.64	CNOT8	CCR4-NOT transcription complex subunit 8	Multiple_Complex		2503.97	4182.07	3191.46	3292.5	843.6
TC0X00007557.hg.1	11	11.98	11.64	MED12	mediator complex subunit 12	Multiple_Complex		2048	4039.61	3191.46	3093.02	999.447
TC0200012643.hg.1	12.23	11.54	11.64	CCDC88A	coiled-coil domain containing 88A	Multiple_Complex		4803.93	2977.74	3191.46	3657.71	998.394
TC0600009667.hg.1	11.64	11.62	11.64	VTA1	vesicle (multivesicular body) trafficking 1	Multiple_Complex		3191.46	3147.52	3191.46	3176.81	25.3675
TC2100006659.hg.1	13.07	12.25	11.64	CXADR	coxsackie virus and adenovirus receptor	Multiple_Complex		8599.28	4870.99	3191.46	5553.91	2767.84
TC0300009897.hg.1	11.84	11.4	11.64	OPA1	optic atrophy 1 (autosomal dominant)	Multiple_Complex		3666.02	2702.35	3191.46	3186.61	481.854
TC0500011672.hg.1	11.5	11.5	11.64	PJA2	praja ring finger 2, E3 ubiquitin protein ligase	Multiple_Complex		2896.31	2896.31	3191.46	2994.69	170.404
TC0200014584.hg.1	11.73	11.29	11.64	MMADHC	methylmalonic aciduria (cobalamin deficiency) cblD type, with homocystinuria	Multiple_Complex		3396.89	2503.97	3191.46	3030.77	467.647
TC1600008568.hg.1	12.4	11.35	11.64	ATMIN	ATM interactor	Multiple_Complex		5404.7	2610.3	3191.46	3735.49	1474.5
TC0100015017.hg.1	11.72	11.32	11.64	RPL7	ribosomal protein L7	Multiple_Complex		3373.43	2556.58	3191.46	3040.49	428.84
TC0100015840.hg.1	12.15	11.45	11.64	LCE1C	late cornified envelope 1C	Coding		4544.8	2797.65	3191.46	3511.3	916.436
TC1200006445.hg.1	9.21	10.32	11.64	B4GALNT3	beta-1,4-N-acetyl-galactosaminyl transferase 3	Multiple_Complex		592.224	1278.29	3191.46	1687.32	1347.03
TC1300008626.hg.1	12.09	12.31	11.63	SMAD9	SMAD family member 9	Multiple_Complex		4359.66	5077.84	3169.41	4202.31	963.896
TC1200012717.hg.1	10.95	11.75	11.63	GATC	glutamyl-tRNA(Gln) amidotransferase, subunit C	Multiple_Complex		1978.24	3444.31	3169.41	2863.99	779.299
TC2000009967.hg.1	10.24	11.52	11.63	NSFL1C	NSFL1 (p97) cofactor (p47)	Multiple_Complex		1209.34	2936.74	3169.41	2438.5	1070.82
TC0700012712.hg.1	11.7	11.93	11.63	LUZP6; MTPN	leucine zipper protein 6; myotrophin	Multiple_Complex		3326.99	3902.01	3169.41	3466.13	385.609
TC1400008628.hg.1	11.63	11.63	11.63	SUPT16H	SPT16 homolog, facilitates chromatin remodeling subunit	Multiple_Complex		3169.41	3169.41	3169.41	3169.41	5.56949e-13
TC1700008240.hg.1	11.71	11.01	11.63	COL1A1	Jeck2013 ANTISENSE, coding, INTERNAL, intronic best transcript NM_000088	NonCoding		3350.13	2062.24	3169.41	2860.59	697.271
TC0800008940.hg.1	11.63	11.57	11.63	PHF20L1	PHD finger protein 20-like 1	Multiple_Complex		3169.41	3040.3	3169.41	3126.38	74.541
TC1800008474.hg.1	11.75	11.62	11.63	SLC39A6	solute carrier family 39 (zinc transporter), member 6	Multiple_Complex		3444.31	3147.52	3169.41	3253.75	165.395
TC0100013182.hg.1	14.91	13.99	11.63	CAMK2N1	calcium/calmodulin-dependent protein kinase II inhibitor 1	Multiple_Complex		30786.3	16270.8	3169.41	16742.2	13814.5
TC0100018288.hg.1	9.95	11.06	11.63	PLEKHO1	pleckstrin homology domain containing, family O member 1	Multiple_Complex		989.119	2134.97	3169.41	2097.83	1090.62
TC0300006840.hg.1	12.28	11.62	11.63	UBE2E1	ubiquitin conjugating enzyme E2E 1	Multiple_Complex		4973.34	3147.52	3169.41	3763.43	1047.88
TC0X00007368.hg.1	11.63	12.64	11.63	TRO	trophinin	Multiple_Complex		3169.41	6382.92	3169.41	4240.58	1855.32
TC1100008187.hg.1	12.17	11.61	11.62	PPP6R3	protein phosphatase 6, regulatory subunit 3	Multiple_Complex		4608.24	3125.78	3147.52	3627.18	849.692
TC1400010636.hg.1	12	11.73	11.62	SLIRP	SRA stem-loop interacting RNA binding protein	Multiple_Complex		4096	3396.89	3147.52	3546.8	491.689
TC0100009745.hg.1	11.96	11.62	11.62	POLR3C	polymerase (RNA) III (DNA directed) polypeptide C (62kD)	Multiple_Complex		3983.99	3147.52	3147.52	3426.35	482.939
TC0200015348.hg.1	11.84	11.45	11.62	SF3B1	splicing factor 3b, subunit 1, 155kDa	Multiple_Complex		3666.02	2797.65	3147.52	3203.73	436.907
TC0100007570.hg.1	10.89	11.74	11.62	YTHDF2	YTH N(6)-methyladenosine RNA binding protein 2	Multiple_Complex		1897.65	3420.52	3147.52	2821.9	811.975
TC0500012977.hg.1	9.96	11.43	11.62	PDLIM7	PDZ and LIM domain 7 (enigma)	Multiple_Complex		995.999	2759.13	3147.52	2300.88	1146.63
TC1500008167.hg.1	9.87	11.57	11.62	ZNF592	zinc finger protein 592	Multiple_Complex		935.763	3040.3	3147.52	2374.53	1247.16
TC0100017945.hg.1	11.55	11.8	11.62	FH	fumarate hydratase	Multiple_Complex		2998.45	3565.78	3147.52	3237.25	294.115
TC0300009458.hg.1	12.25	11.39	11.61	SEC62	SEC62 homolog, preprotein translocation factor	Multiple_Complex		4870.99	2683.69	3125.78	3560.15	1156.54
TC0400008557.hg.1	12.01	10.75	11.61	USP53	ubiquitin specific peptidase 53	Multiple_Complex		4124.49	1722.16	3125.78	2990.81	1206.84
TC1800007963.hg.1	11.17	11.79	11.61	EPB41L3	erythrocyte membrane protein band 4.1-like 3	Multiple_Complex		2304.12	3541.14	3125.78	2990.35	629.535
TC0800011683.hg.1	11.05	10.66	11.61	FBXO32	F-box protein 32	Multiple_Complex		2120.22	1618	3125.78	2288	767.762
TC1900012047.hg.1	9.84	10.1	11.61	TNNI3	troponin I type 3 (cardiac)	Multiple_Complex		916.506	1097.5	3125.78	1713.26	1226.62
TC1000010509.hg.1	11.75	11.61	11.61	AGAP4	ArfGAP with GTPase domain, ankyrin repeat and PH domain 4	Multiple_Complex		3444.31	3125.78	3125.78	3231.96	183.905
TC1500007097.hg.1	11.88	12.31	11.61	B2M	beta-2-microglobulin	Multiple_Complex		3769.09	5077.84	3125.78	3990.9	994.756
TC0700009337.hg.1	11.72	11.65	11.61	C7orf55-LUC7L2; LUC7L2; C7orf55	C7orf55-LUC7L2 readthrough; LUC7-like 2 pre-mRNA splicing factor; chromosome 7 open reading frame 55	Multiple_Complex		3373.43	3213.66	3125.78	3237.62	125.552
TC1100008904.hg.1	11.19	11.74	11.61	YAP1	Yes-associated protein 1	Multiple_Complex		2336.28	3420.52	3125.78	2960.86	560.616
TC1300008660.hg.1	12.5	11.82	11.6	PROSER1	proline and serine rich 1	Multiple_Complex		5792.62	3615.55	3104.19	4170.79	1427.63
TC1000008908.hg.1	11.88	11.58	11.6	SHOC2	SHOC2 leucine-rich repeat scaffold protein	Multiple_Complex		3769.09	3061.45	3104.19	3311.58	396.793
TC0X00007132.hg.1	9.2	12.21	11.6	CDK16	cyclin-dependent kinase 16	Multiple_Complex		588.134	4737.79	3104.19	2810.04	2090.41
TC0500007604.hg.1	12.22	11.61	11.6	PPWD1	peptidylprolyl isomerase domain and WD repeat containing 1	Multiple_Complex		4770.75	3125.78	3104.19	3666.91	956.018
TC0700013460.hg.1	11.15	11.42	11.6	METTL2B	methyltransferase like 2B	Multiple_Complex		2272.4	2740.08	3104.19	2705.55	416.968
TC0100007659.hg.1	11.61	11.68	11.6	KHDRBS1	KH domain containing, RNA binding, signal transduction associated 1	Multiple_Complex		3125.78	3281.18	3104.19	3170.38	96.5604
TC0100014014.hg.1	11.07	12.22	11.6	PRDX1	peroxiredoxin 1	Multiple_Complex		2149.82	4770.75	3104.19	3341.59	1326.49
TC0600014374.hg.1	11.92	11.5	11.59	PHF10	PHD finger protein 10	Multiple_Complex		3875.05	2896.31	3082.75	3284.7	519.687
TC0800009764.hg.1	11.43	11.08	11.59	PSD3	pleckstrin and Sec7 domain containing 3	Multiple_Complex		2759.13	2164.77	3082.75	2668.88	465.593
TC1700012089.hg.1	11.49	11.7	11.59	DCXR	dicarbonyl/L-xylulose reductase	Multiple_Complex		2876.3	3326.99	3082.75	3095.34	225.605
TC1600011417.hg.1	12.11	11.68	11.59	NFATC3	nuclear factor of activated T-cells, cytoplasmic, calcineurin-dependent 3	Multiple_Complex		4420.52	3281.18	3082.75	3594.82	721.931
TC1600010855.hg.1	11.47	11.6	11.59	GLG1	golgi glycoprotein 1	Multiple_Complex		2836.7	3104.19	3082.75	3007.88	148.629
TC0100015258.hg.1	12.36	11.88	11.59	DRAM2	DNA-damage regulated autophagy modulator 2	Multiple_Complex		5256.91	3769.09	3082.75	4036.25	1111.43
TC1000008750.hg.1	11.91	11.59	11.59	WBP1L	WW domain binding protein 1-like	Multiple_Complex		3848.29	3082.75	3082.75	3337.93	441.985
TC0700010796.hg.1	11.68	11.69	11.59	VPS41	vacuolar protein sorting 41 homolog (S. cerevisiae)	Multiple_Complex		3281.18	3304	3082.75	3222.64	121.692
TC0200016775.hg.1	9.7	11.93	11.59	ATG9A	autophagy related 9A	Multiple_Complex		831.746	3902.01	3082.75	2605.5	1589.79
TC0700008765.hg.1	11.85	11.52	11.59	DLD	dihydrolipoamide dehydrogenase	Multiple_Complex		3691.52	2936.74	3082.75	3237	400.338
TC1800008650.hg.1	9.88	12.19	11.59	SMAD7	SMAD family member 7	Multiple_Complex		942.272	4672.57	3082.75	2899.2	1871.91
TC0600012512.hg.1	12.33	11.25	11.58	RARS2	arginyl-tRNA synthetase 2, mitochondrial	Multiple_Complex		5148.73	2435.5	3061.45	3548.56	1420.69
TC1800009268.hg.1	12.2	11.94	11.58	DSC2	desmocollin 2	Multiple_Complex		4705.07	3929.15	3061.45	3898.56	822.235
TC0900009932.hg.1	10.59	11.89	11.58	STOML2	stomatin (EPB72)-like 2	Multiple_Complex		1541.37	3795.3	3061.45	2799.38	1149.59
TC1300008873.hg.1	12.26	11.4	11.58	SUCLA2	succinate-CoA ligase, ADP-forming, beta subunit	Multiple_Complex		4904.87	2702.35	3061.45	3556.23	1181.68
TC1300007774.hg.1	11.58	11.58	11.58	MBNL2	muscleblind-like splicing regulator 2	Multiple_Complex		3061.45	3061.45	3061.45	3061.45	5.56949e-13
TC0X00011194.hg.1	10.34	11.62	11.58	FLNA	filamin A, alpha	Multiple_Complex		1296.13	3147.52	3061.45	2501.7	1044.94
TC1900006628.hg.1	10.97	11.58	11.58	NFIC	nuclear factor I/C (CCAAT-binding transcription factor)	Multiple_Complex		2005.85	3061.45	3061.45	2709.59	609.45
TC1300008855.hg.1	11.73	11.46	11.58	ESD	esterase D	Multiple_Complex		3396.89	2817.11	3061.45	3091.82	291.082
TC0200007067.hg.1	11.2	11.58	11.58	NRBP1	nuclear receptor binding protein 1	Multiple_Complex		2352.53	3061.45	3061.45	2825.15	409.293
TC0200016753.hg.1	11.79	11.64	11.58	CCDC141	coiled-coil domain containing 141	Multiple_Complex		3541.14	3191.46	3061.45	3264.68	248.089
TC0200016574.hg.1	12.19	11.76	11.58	DNAJC10	DnaJ (Hsp40) homolog, subfamily C, member 10	Multiple_Complex		4672.57	3468.27	3061.45	3734.1	837.808
TC1000008182.hg.1	10.39	11.64	11.58	ZMIZ1	zinc finger, MIZ-type containing 1	Multiple_Complex		1341.84	3191.46	3061.45	2531.58	1032.39
TC1700012474.hg.1	10.5	11.98	11.58	EXOC7; MIR6868	exocyst complex component 7; microRNA 6868	Multiple_Complex		1448.15	4039.61	3061.45	2849.74	1308.64
TC1200010284.hg.1	10.57	11.1	11.57	DENND5B	DENN/MADD domain containing 5B	Multiple_Complex		1520.15	2194.99	3040.3	2251.82	761.667
TC2200007318.hg.1	11.45	11.67	11.57	H1F0	H1 histone family, member 0	Multiple_Complex		2797.65	3258.52	3040.3	3032.16	230.541
TC0200011974.hg.1	13.31	11.56	11.57	SF3B6	splicing factor 3b subunit 6	Multiple_Complex		10155.7	3019.3	3040.3	5405.1	4114.14
TC0100014522.hg.1	9.26	10.38	11.57	GNG12	guanine nucleotide binding protein (G protein), gamma 12	Multiple_Complex		613.109	1332.57	3040.3	1662	1246.68
TC1300008668.hg.1	11.83	11.28	11.57	LHFP	lipoma HMGIC fusion partner	Multiple_Complex		3640.7	2486.67	3040.3	3055.89	577.172
TC0300009468.hg.1	11.87	11.63	11.57	PRKCI	protein kinase C, iota	Multiple_Complex		3743.05	3169.41	3040.3	3317.59	374.074
TC1100010639.hg.1	10.42	11.6	11.57	TP53I11	tumor protein p53 inducible protein 11	Multiple_Complex		1370.04	3104.19	3040.3	2504.84	983.289
TC1000006434.hg.1	11.51	10.63	11.57	ZMYND11	zinc finger, MYND-type containing 11	Multiple_Complex		2916.45	1584.71	3040.3	2513.82	807.017
TC0300012281.hg.1	11.74	11.52	11.57	ZXDC	ZXD family zinc finger C	Multiple_Complex		3420.52	2936.74	3040.3	3132.52	254.733
TC0200014004.hg.1	12.94	11.53	11.57	CCDC93	coiled-coil domain containing 93	Multiple_Complex		7858.29	2957.17	3040.3	4618.59	2805.97
TC0200010489.hg.1	11.85	11.56	11.56	BMPR2	bone morphogenetic protein receptor type II	Multiple_Complex		3691.52	3019.3	3019.3	3243.38	388.106
TC0500012975.hg.1	9.24	12.15	11.56	DBN1	drebrin 1	Multiple_Complex		604.668	4544.8	3019.3	2722.92	1986.71
TC0X00007191.hg.1	11.55	12.04	11.56	EBP	emopamil binding protein (sterol isomerase)	Multiple_Complex		2998.45	4211.15	3019.3	3409.64	694.214
TC0100011096.hg.1	11.45	11.38	11.56	NEK7	NIMA-related kinase 7	Multiple_Complex		2797.65	2665.15	3019.3	2827.37	178.938
TC0600012713.hg.1	10.9	11.15	11.56	PREP	prolyl endopeptidase	Multiple_Complex		1910.85	2272.4	3019.3	2400.85	565.28
TC1000007564.hg.1	12.26	11.67	11.56	MAPK8	mitogen-activated protein kinase 8	Multiple_Complex		4904.87	3258.52	3019.3	3727.56	1026.57
TC1500009574.hg.1	11.96	11.74	11.56	ADAM10	ADAM metallopeptidase domain 10	Multiple_Complex		3983.99	3420.52	3019.3	3474.61	484.615
TC1700008703.hg.1	12.15	11.76	11.56	NOL11	nucleolar protein 11	Multiple_Complex		4544.8	3468.27	3019.3	3677.46	783.966
TC0500007143.hg.1	11.48	11.42	11.56	SKP2	S-phase kinase-associated protein 2, E3 ubiquitin protein ligase	Multiple_Complex		2856.44	2740.08	3019.3	2871.94	140.258
TC0700009145.hg.1	11	11.66	11.56	MEST	mesoderm specific transcript	Multiple_Complex		2048	3236.01	3019.3	2767.77	632.687
TC1700011574.hg.1	10.9	10.71	11.55	ABCA8	ATP binding cassette subfamily A member 8	Multiple_Complex		1910.85	1675.06	2998.45	2194.79	705.904
TC0100018483.hg.1	12	12	11.55	HIST2H2BE	histone cluster 2, H2be	Coding		4096	4096	2998.45	3730.15	633.672
TC1100006441.hg.1	11.51	11.55	11.55	PSMD13	proteasome 26S subunit, non-ATPase 13	Multiple_Complex		2916.45	2998.45	2998.45	2971.12	47.3385
TC0600014097.hg.1	10.56	11.55	11.55	MRPS18B	mitochondrial ribosomal protein S18B	Multiple_Complex		1509.65	2998.45	2998.45	2502.18	859.557
TC2200009232.hg.1	12.2	11.4	11.55	SPECC1L	sperm antigen with calponin homology and coiled-coil domains 1-like	Multiple_Complex		4705.07	2702.35	2998.45	3468.62	1080.98
TC0200016585.hg.1	11.99	11.47	11.55	MOB4	MOB family member 4, phocein	Multiple_Complex		4067.71	2836.7	2998.45	3300.95	668.935
TC1200007146.hg.1	11.22	10.37	11.54	STK38L	serine/threonine kinase 38 like	Multiple_Complex		2385.37	1323.37	2977.74	2228.83	838.22
TC1900012028.hg.1	11.88	11.72	11.54	ZNF320	zinc finger protein 320	Multiple_Complex		3769.09	3373.43	2977.74	3373.42	395.676
TC0500012864.hg.1	9.1	10.85	11.54	NKX2-5	NK2 homeobox 5	Coding		548.748	1845.76	2977.74	1790.75	1215.43
TC1200010250.hg.1	11.65	11.64	11.54	ERGIC2	ERGIC and golgi 2	Multiple_Complex		3213.66	3191.46	2977.74	3127.62	130.274
TC1200009843.hg.1	10.42	11.42	11.54	M6PR	mannose-6-phosphate receptor (cation dependent)	Multiple_Complex		1370.04	2740.08	2977.74	2362.62	867.773
TC0X00008526.hg.1	6.91	8.58	11.54	FHL1	four and a half LIM domains 1	Multiple_Complex		120.259	382.681	2977.74	1160.23	1579.47
TC2000006518.hg.1	11.74	11.65	11.54	NOP56; SNORD57; SNORD56; SNORA51; SNORD110; SNORD86; MIR1292	NOP56 ribonucleoprotein; small nucleolar RNA, C/D box 57; small nucleolar RNA, C/D box 56; small nucleolar RNA, H/ACA box 51; small nucleolar RNA, C/D box 110; small nucleolar RNA, C/D box 86; microRNA 1292	Multiple_Complex		3420.52	3213.66	2977.74	3203.97	221.551
TC1100009040.hg.1	11.8	11.45	11.53	C11orf1	chromosome 11 open reading frame 1	Coding		3565.78	2797.65	2957.17	3106.86	405.353
TC1000010716.hg.1	12.28	11.17	11.53	FAM13C	family with sequence similarity 13, member C	Multiple_Complex		4973.34	2304.12	2957.17	3411.54	1391.41
TC0500009881.hg.1	11.25	11.39	11.53	MRPL36	mitochondrial ribosomal protein L36	Multiple_Complex		2435.5	2683.69	2957.17	2692.12	260.938
TC0100013947.hg.1	11.23	10.97	11.53	B4GALT2	Memczak2013 ANTISENSE, CDS, coding, INTERNAL best transcript NM_001005417	NonCoding		2401.97	2005.85	2957.17	2455	477.869
TC0500011984.hg.1	11.31	11.53	11.53	HINT1	histidine triad nucleotide binding protein 1	Multiple_Complex		2538.92	2957.17	2957.17	2817.75	241.474
TC1200010591.hg.1	10.79	11.03	11.53	CCNT1	cyclin T1	Multiple_Complex		1770.57	2091.03	2957.17	2272.92	613.853
TC0600009800.hg.1	11.53	11.43	11.53	GINM1	glycoprotein integral membrane 1	Multiple_Complex		2957.17	2759.13	2957.17	2891.16	114.334
TC1800007411.hg.1	12.2	12.35	11.53	NEDD4L	neural precursor cell expressed, developmentally down-regulated 4-like, E3 ubiquitin protein ligase	Multiple_Complex		4705.07	5220.6	2957.17	4294.28	1186.32
TC1000007797.hg.1	11.95	11.15	11.52	REEP3	receptor accessory protein 3	Multiple_Complex		3956.48	2272.4	2936.74	3055.2	848.265
TC0800007004.hg.1	9.06	11.21	11.52	RHOBTB2	Rho-related BTB domain containing 2	Multiple_Complex		533.742	2368.9	2936.74	1946.46	1255.96
TC1100008236.hg.1	10.23	11.35	11.52	CCND1	cyclin D1	Multiple_Complex		1200.98	2610.3	2936.74	2249.34	922.46
TC0100018257.hg.1	11.64	11.64	11.52	GNAI3	guanine nucleotide binding protein (G protein), alpha inhibiting activity polypeptide 3	Multiple_Complex		3191.46	3191.46	2936.74	3106.55	147.061
TC2200009352.hg.1	11.64	11.42	11.52	LOC400927; CSNK1E	TPTE and PTEN homologous inositol lipid phosphatase pseudogene; Transcript Identified by AceView, Entrez Gene ID(s) 1454; 400927	Multiple_Complex		3191.46	2740.08	2936.74	2956.09	226.313
TC0100018219.hg.1	11.55	11.53	11.52	PPCS; CCDC30	phosphopantothenoylcysteine synthetase; coiled-coil domain containing 30	Multiple_Complex		2998.45	2957.17	2936.74	2964.12	31.4354
TC0200007176.hg.1	11.8	11.68	11.52	SLC30A6	solute carrier family 30 (zinc transporter), member 6	Multiple_Complex		3565.78	3281.18	2936.74	3261.23	314.992
TC0600011483.hg.1	10.29	11.62	11.52	PBX2	pre-B-cell leukemia homeobox 2	Multiple_Complex		1251.98	3147.52	2936.74	2445.41	1038.9
TC1900011968.hg.1	9.25	11.69	11.52	XRCC1	X-ray repair complementing defective repair in Chinese hamster cells 1	Multiple_Complex		608.874	3304	2936.74	2283.21	1461.6
TC1400010041.hg.1	11.17	11.19	11.52	IFI27L2	interferon, alpha-inducible protein 27-like 2	Multiple_Complex		2304.12	2336.28	2936.74	2525.71	356.322
TC0300007495.hg.1	12.54	11.94	11.52	SPCS1	signal peptidase complex subunit 1	Multiple_Complex		5955.47	3929.15	2936.74	4273.79	1538.59
TC0800008235.hg.1	11.77	11.27	11.52	FAM92A1	family with sequence similarity 92, member A1	Multiple_Complex		3492.39	2469.49	2936.74	2966.21	512.085
TC0200008801.hg.1	12.07	12.03	11.52	SULT1C4	sulfotransferase family 1C member 4	Multiple_Complex		4299.64	4182.07	2936.74	3806.15	755.221
TC0200014990.hg.1	11.52	11.51	11.51	CIR1	corepressor interacting with RBPJ, 1	Multiple_Complex		2936.74	2916.45	2916.45	2923.22	11.7119
TC2000009975.hg.1	12.44	11.82	11.51	TMEM230	transmembrane protein 230	Multiple_Complex		5556.65	3615.55	2916.45	4029.55	1367.92
TC0600007788.hg.1	9.79	10.88	11.51	SCUBE3	signal peptide, CUB domain, EGF-like 3	Multiple_Complex		885.286	1884.54	2916.45	1895.43	1015.63
TC2000009813.hg.1	8.51	11.51	11.51	EEF1A2	eukaryotic translation elongation factor 1 alpha 2	Multiple_Complex		364.557	2916.45	2916.45	2065.82	1473.34
TC1100012514.hg.1	10.84	11.84	11.51	DPAGT1	dolichyl-phosphate (UDP-N-acetylglucosamine) N-acetylglucosaminephosphotransferase 1 (GlcNAc-1-P transferase)	Multiple_Complex		1833.01	3666.02	2916.45	2805.16	921.56
TC0500012372.hg.1	11.3	11.37	11.51	LARS	leucyl-tRNA synthetase	Multiple_Complex		2521.38	2646.74	2916.45	2694.86	201.884
TC0100009929.hg.1	10.71	11.61	11.51	SETDB1	SET domain, bifurcated 1	Multiple_Complex		1675.06	3125.78	2916.45	2572.43	784.16
TC1600006533.hg.1	11.44	11.44	11.51	UBE2I	ubiquitin conjugating enzyme E2I	Multiple_Complex		2778.33	2778.33	2916.45	2824.37	79.7489
TC0800011239.hg.1	12.65	11.96	11.51	COX6C	cytochrome c oxidase subunit VIc	Multiple_Complex		6427.31	3983.99	2916.45	4442.59	1799.79
TC1000011993.hg.1	12.03	11.7	11.51	PRDX3	peroxiredoxin 3	Multiple_Complex		4182.07	3326.99	2916.45	3475.17	645.687
TC0500011712.hg.1	12.34	11.26	11.5	EPB41L4A	erythrocyte membrane protein band 4.1 like 4A	Multiple_Complex		5184.54	2452.44	2896.31	3511.09	1466.14
TC0200012320.hg.1	12.07	11.26	11.5	MAP4K3	mitogen-activated protein kinase kinase kinase kinase 3	Multiple_Complex		4299.64	2452.44	2896.31	3216.13	964.237
TC1200011255.hg.1	11.5	11.33	11.5	ZFC3H1	zinc finger, C3H1-type containing	Multiple_Complex		2896.31	2574.36	2896.31	2788.99	185.876
TC0600008073.hg.1	10.25	10.88	11.5	SRF	serum response factor	Multiple_Complex		1217.75	1884.54	2896.31	1999.53	845.168
TC0500008919.hg.1	10.75	11.63	11.5	RNF14	ring finger protein 14	Multiple_Complex		1722.16	3169.41	2896.31	2595.96	768.958
TC1600007753.hg.1	11.49	11.49	11.5	LONP2	lon peptidase 2, peroxisomal	Multiple_Complex		2876.3	2876.3	2896.31	2882.97	11.5506
TC1700012341.hg.1	11.57	11.39	11.5	C1QBP	complement component 1, q subcomponent binding protein	Multiple_Complex		3040.3	2683.69	2896.31	2873.43	179.407
TC0700013162.hg.1	11.91	11.43	11.5	PAXIP1	PAX interacting (with transcription-activation domain) protein 1	Multiple_Complex		3848.29	2759.13	2896.31	3167.91	593.201
TC1700007930.hg.1	11.96	11.36	11.49	RPL27	ribosomal protein L27	Multiple_Complex		3983.99	2628.46	2876.3	3162.92	721.791
TC0100018482.hg.1	11.34	12.48	11.49	HIST2H2AA4; HIST2H2AA3	histone cluster 2, H2aa4; histone cluster 2, H2aa3	Coding		2592.27	5712.87	2876.3	3727.15	1725.54
TC0100011276.hg.1	11.9	11.86	11.49	SNRPE	small nuclear ribonucleoprotein polypeptide E	Multiple_Complex		3821.7	3717.2	2876.3	3471.73	518.3
TC1600007113.hg.1	10.92	11.61	11.49	C16orf62	chromosome 16 open reading frame 62	Multiple_Complex		1937.53	3125.78	2876.3	2646.54	626.563
TC0300010744.hg.1	10.5	12.2	11.49	ACAA1	acetyl-CoA acyltransferase 1	Multiple_Complex		1448.15	4705.07	2876.3	3009.84	1632.56
TC2000009053.hg.1	10.73	12.09	11.49	TTI1	TELO2 interacting protein 1	Multiple_Complex		1698.45	4359.66	2876.3	2978.14	1333.53
TC0100014214.hg.1	9.98	11.03	11.49	ECHDC2	enoyl-CoA hydratase domain containing 2	Multiple_Complex		1009.9	2091.03	2876.3	1992.41	937.101
TC0600009322.hg.1	11.69	11.16	11.49	HSF2	heat shock transcription factor 2	Multiple_Complex		3304	2288.2	2876.3	2822.84	510.007
TC1900007319.hg.1	10.75	11.01	11.49	MRPL34	mitochondrial ribosomal protein L34	Multiple_Complex		1722.16	2062.24	2876.3	2220.23	593.072
TC1500010020.hg.1	10.49	11.44	11.48	UBL7	ubiquitin-like 7	Multiple_Complex		1438.15	2778.33	2856.44	2357.64	797.255
TC0700013626.hg.1	10.54	11.12	11.48	SLC37A3	solute carrier family 37, member 3	Multiple_Complex		1488.87	2225.63	2856.44	2190.31	684.467
TC0500009521.hg.1	10.92	11.26	11.48	CPEB4	cytoplasmic polyadenylation element binding protein 4	Multiple_Complex		1937.53	2452.44	2856.44	2415.47	460.569
TC1200012863.hg.1	10.55	11.77	11.48	CCDC92	coiled-coil domain containing 92	NonCoding		1499.22	3492.39	2856.44	2616.02	1018.1
TC0100006681.hg.1	10.13	11.39	11.48	RNF207	ring finger protein 207	Multiple_Complex		1120.56	2683.69	2856.44	2220.23	956.25
TC1200012808.hg.1	12.28	12.18	11.48	R3HDM2	R3H domain containing 2	Multiple_Complex		4973.34	4640.29	2856.44	4156.69	1138.3
TC0500007378.hg.1	12.16	11.17	11.48	NDUFS4	NADH dehydrogenase (ubiquinone) Fe-S protein 4, 18kDa (NADH-coenzyme Q reductase)	Multiple_Complex		4576.41	2304.12	2856.44	3245.65	1185.09
TC0100010735.hg.1	11.1	10.92	11.48	RASAL2	RAS protein activator like 2	Multiple_Complex		2194.99	1937.53	2856.44	2329.65	474.023
TC0900009346.hg.1	11.55	11.34	11.48	CBWD1	COBW domain containing 1	Multiple_Complex		2998.45	2592.27	2856.44	2815.72	206.128
TC1000010555.hg.1	11.26	11.33	11.48	AGAP9; BMS1P6	ArfGAP with GTPase domain, ankyrin repeat and PH domain 9; BMS1 ribosome biogenesis factor pseudogene 6	Multiple_Complex		2452.44	2574.36	2856.44	2627.74	207.222
TC1100012949.hg.1	11.79	11.9	11.47	IFITM1	interferon induced transmembrane protein 1	Multiple_Complex		3541.14	3821.7	2836.7	3399.85	507.473
TC0200015887.hg.1	12.52	11.06	11.47	CUL3	cullin 3	Multiple_Complex		5873.48	2134.97	2836.7	3615.05	1987.08
TC0100007794.hg.1	10.96	11.18	11.47	MAP7D1	MAP7 domain containing 1	Multiple_Complex		1992	2320.15	2836.7	2382.95	425.841
TC1200012181.hg.1	9.84	11.32	11.47	SPPL3	signal peptide peptidase like 3	Multiple_Complex		916.506	2556.58	2836.7	2103.26	1037.26
TC1900011901.hg.1	11.37	11.74	11.46	SLC35E1	solute carrier family 35, member E1	Multiple_Complex		2646.74	3420.52	2817.11	2961.46	406.585
TC0100007690.hg.1	11.46	11.63	11.46	RBBP4	retinoblastoma binding protein 4	Multiple_Complex		2817.11	3169.41	2817.11	2934.54	203.402
TC1900006893.hg.1	10.33	11.92	11.46	RAB11B	RAB11B, member RAS oncogene family	Multiple_Complex		1287.18	3875.05	2817.11	2659.78	1301.09
TC1600010171.hg.1	11.62	11.46	11.46	VPS35	VPS35 retromer complex component	Multiple_Complex		3147.52	2817.11	2817.11	2927.25	190.763
TC2200007495.hg.1	9.38	11.81	11.46	SREBF2	sterol regulatory element binding transcription factor 2	Multiple_Complex		666.287	3590.58	2817.11	2357.99	1515.24
TC1800009277.hg.1	12.65	11.39	11.46	PIAS2	protein inhibitor of activated STAT 2	Multiple_Complex		6427.31	2683.69	2817.11	3976.04	2123.92
TC0700006629.hg.1	9.85	11.94	11.46	FSCN1	fascin actin-bundling protein 1	Multiple_Complex		922.88	3929.15	2817.11	2556.38	1520
TC0100012232.hg.1	12.11	11.08	11.46	COX20	COX20 cytochrome c oxidase assembly factor	Multiple_Complex		4420.52	2164.77	2817.11	3134.13	1160.81
TC1900007396.hg.1	11.43	11.94	11.46	KXD1	KxDL motif containing 1	Multiple_Complex		2759.13	3929.15	2817.11	3168.46	659.408
TC0400011192.hg.1	8.68	8.74	11.46	PLAC8	placenta specific 8	Multiple_Complex		410.148	427.565	2817.11	1218.27	1384.66
TC1200007161.hg.1	11.46	11.43	11.46	MRPS35	mitochondrial ribosomal protein S35	Multiple_Complex		2817.11	2759.13	2817.11	2797.78	33.472
TC1000011005.hg.1	12.18	11.9	11.46	P4HA1	prolyl 4-hydroxylase, alpha polypeptide I	Multiple_Complex		4640.29	3821.7	2817.11	3759.7	913.171
TC0200011720.hg.1	12.07	12.29	11.46	ODC1; SNORA80B	ornithine decarboxylase 1; small nucleolar RNA, H/ACA box 80B	Multiple_Complex		4299.64	5007.93	2817.11	4041.56	1117.98
TC1100006812.hg.1	11.32	10.96	11.45	ZNF143	zinc finger protein 143	Multiple_Complex		2556.58	1992	2797.65	2448.74	413.511
TC0600011876.hg.1	11.26	12.1	11.45	YIPF3	Yip1 domain family member 3	Multiple_Complex		2452.44	4389.98	2797.65	3213.36	1033.5
TC2000007015.hg.1	9.12	11.43	11.45	PYGB	phosphorylase, glycogen; brain	Multiple_Complex		556.408	2759.13	2797.65	2037.73	1283.01
TC1300008181.hg.1	11.9	11.45	11.45	CHAMP1	chromosome alignment maintaining phosphoprotein 1	Multiple_Complex		3821.7	2797.65	2797.65	3139	591.237
TC0500007641.hg.1	12.5	11.71	11.45	PIK3R1	phosphoinositide-3-kinase, regulatory subunit 1 (alpha)	Multiple_Complex		5792.62	3350.13	2797.65	3980.13	1593.78
TC0100011855.hg.1	11.24	11.71	11.45	GUK1	guanylate kinase 1	Multiple_Complex		2418.67	3350.13	2797.65	2855.48	468.412
TC0X00008332.hg.1	11.65	11.01	11.45	STAG2	stromal antigen 2	Multiple_Complex		3213.66	2062.24	2797.65	2691.18	583.042
TC1500009785.hg.1	11.62	11.36	11.45	CLPX	caseinolytic mitochondrial matrix peptidase chaperone subunit	Multiple_Complex		3147.52	2628.46	2797.65	2857.88	264.721
TC0200008554.hg.1	11.34	11.77	11.45	COX5B	cytochrome c oxidase subunit Vb	Multiple_Complex		2592.27	3492.39	2797.65	2960.77	471.711
TC1200012864.hg.1	10.77	11.42	11.44	CCDC92	coiled-coil domain containing 92	Multiple_Complex		1746.2	2740.08	2778.33	2421.53	585.171
TC0600011674.hg.1	11.14	11.68	11.44	PPIL1	peptidylprolyl isomerase (cyclophilin)-like 1	Multiple_Complex		2256.7	3281.18	2778.33	2772.07	512.269
TC0800012344.hg.1	10.22	10.87	11.44	ZFPM2	zinc finger protein, FOG family member 2	Multiple_Complex		1192.69	1871.53	2778.33	1947.51	795.546
TC0200010239.hg.1	9.56	11.31	11.44	COL3A1; MIR3606	collagen, type III, alpha 1; microRNA 3606	Multiple_Complex		754.826	2538.92	2778.33	2024.02	1105.66
TC0500009131.hg.1	11.22	11.48	11.44	G3BP1	GTPase activating protein (SH3 domain) binding protein 1	Multiple_Complex		2385.37	2856.44	2778.33	2673.38	252.458
TC0100007550.hg.1	11.96	11.63	11.44	ATPIF1	ATPase inhibitory factor 1	Multiple_Complex		3983.99	3169.41	2778.33	3310.58	615.106
TC1900011709.hg.1	10.61	10.44	11.44	FXYD1	FXYD domain containing ion transport regulator 1	Multiple_Complex		1562.89	1389.16	2778.33	1910.13	756.884
TC1900011837.hg.1	11.26	11.64	11.44	UQCR11	ubiquinol-cytochrome c reductase, complex III subunit XI	Multiple_Complex		2452.44	3191.46	2778.33	2807.41	370.368
TC1200011599.hg.1	11.99	11.72	11.44	LTA4H	leukotriene A4 hydrolase	Multiple_Complex		4067.71	3373.43	2778.33	3406.49	645.326
TC1300009330.hg.1	11.47	11.26	11.44	RBM26	RNA binding motif protein 26	Multiple_Complex		2836.7	2452.44	2778.33	2689.16	207.072
TC1100011723.hg.1	11.8	11.44	11.44	RSF1	remodeling and spacing factor 1	Multiple_Complex		3565.78	2778.33	2778.33	3040.81	454.634
TC0500011212.hg.1	12.57	11.34	11.44	TBCA	tubulin folding cofactor A	Multiple_Complex		6080.61	2592.27	2778.33	3817.07	1962.49
TC1200010971.hg.1	10.8	11.69	11.43	DCTN2	dynactin 2 (p50)	Multiple_Complex		1782.89	3304	2759.13	2615.34	770.686
TC0500010549.hg.1	9.95	9.7	11.43	RICTOR	RPTOR independent companion of MTOR, complex 2	Multiple_Complex		989.119	831.746	2759.13	1526.67	1070.24
TC2000009903.hg.1	10.67	11.8	11.43	HM13; MCTS2P	histocompatibility (minor) 13; malignant T-cell amplified sequence 2, pseudogene	Multiple_Complex		1629.26	3565.78	2759.13	2651.39	972.744
TC0100009715.hg.1	11.48	11.43	11.43	PPIAL4F	peptidylprolyl isomerase A (cyclophilin A)-like 4F	Coding		2856.44	2759.13	2759.13	2791.57	56.1766
TC1400008684.hg.1	10.81	11.34	11.43	PRMT5	protein arginine methyltransferase 5	Multiple_Complex		1795.29	2592.27	2759.13	2382.23	515.109
TC1000007861.hg.1	12.9	12.27	11.43	TET1	tet methylcytosine dioxygenase 1	Multiple_Complex		7643.41	4938.99	2759.13	5113.84	2446.83
TC0300009866.hg.1	11.37	11.16	11.43	CCDC50	coiled-coil domain containing 50	Multiple_Complex		2646.74	2288.2	2759.13	2564.69	245.952
TC0100018486.hg.1	10.2	11.66	11.43	CDC42SE1	CDC42 small effector 1	Multiple_Complex		1176.27	3236.01	2759.13	2390.47	1078.23
TC1500007791.hg.1	11.96	11.48	11.43	ARIH1; MIR630	ariadne RBR E3 ubiquitin protein ligase 1; microRNA 630	Multiple_Complex		3983.99	2856.44	2759.13	3199.85	680.826
TC0400007831.hg.1	16.72	16.24	11.43	AFP	alpha-fetoprotein	Multiple_Complex		107950	77397.5	2759.13	62702.1	54113.1
TC0700013544.hg.1	11.45	11.26	11.43	PSMA2	proteasome subunit alpha 2	Multiple_Complex		2797.65	2452.44	2759.13	2669.74	189.174
TC1000007889.hg.1	11.12	11.12	11.43	SUPV3L1	SUV3-like helicase	Multiple_Complex		2225.63	2225.63	2759.13	2403.47	308.017
TC1100010268.hg.1	11.43	11.32	11.43	TSG101	tumor susceptibility 101	Multiple_Complex		2759.13	2556.58	2759.13	2691.62	116.944
TC1400010612.hg.1	11.74	11.43	11.43	PCNXL4	pecanex-like 4 (Drosophila)	Multiple_Complex		3420.52	2759.13	2759.13	2979.6	381.851
TC1700011820.hg.1	11.21	11.65	11.43	SRSF2; MIR636	serine/arginine-rich splicing factor 2; microRNA 636	Multiple_Complex		2368.9	3213.66	2759.13	2780.56	422.787
TC2000008218.hg.1	10.92	11.42	11.43	C20orf194	chromosome 20 open reading frame 194	Multiple_Complex		1937.53	2740.08	2759.13	2478.91	468.951
TC2200007932.hg.1	9.9	12.21	11.42	PI4KAP1	phosphatidylinositol 4-kinase, catalytic, alpha pseudogene 1	Multiple_Complex		955.426	4737.79	2740.08	2811.1	1892.18
TC1000007510.hg.1	11.44	11.62	11.42	AGAP9; CTGLF11P	Salzman2013 ANNOTATED, CDS, coding, INTERNAL, OVCODE, OVEXON best transcript NM_001190810; centaurin, gamma-like family, member 11 pseudogene [Source:HGNC Symbol;Acc:HGNC:23660]	Multiple_Complex		2778.33	3147.52	2740.08	2888.64	225.011
TC1100006911.hg.1	9.17	9.97	11.42	SPON1	spondin 1, extracellular matrix protein	Multiple_Complex		576.03	1002.93	2740.08	1439.68	1146.23
TC0200014276.hg.1	11.44	12.05	11.42	CFC1	cripto, FRL-1, cryptic family 1	Coding		2778.33	4240.45	2740.08	3252.95	855.411
TC2200009204.hg.1	10.74	11.92	11.42	PPIL2	peptidylprolyl isomerase (cyclophilin)-like 2	Multiple_Complex		1710.26	3875.05	2740.08	2775.13	1082.82
TC1600011401.hg.1	10.98	11.49	11.41	COQ9	coenzyme Q9	Multiple_Complex		2019.8	2876.3	2721.15	2539.09	456.353
TC0100013692.hg.1	10.15	11.91	11.41	KIAA0319L	KIAA0319-like	Multiple_Complex		1136.2	3848.29	2721.15	2568.54	1362.47
TC0100012846.hg.1	11.21	11.29	11.41	DFFA	DNA fragmentation factor, 45kDa, alpha polypeptide	Multiple_Complex		2368.9	2503.97	2721.15	2531.34	177.713
TC0100010161.hg.1	10.27	10.97	11.41	PMF1; PMF1-BGLAP; BGLAP	polyamine-modulated factor 1; PMF1-BGLAP readthrough; bone gamma-carboxyglutamate (gla) protein	Multiple_Complex		1234.75	2005.85	2721.15	1987.25	743.375
[truncated: 19,453 more rows]

## Sheet: Table S3
	Table S3: DAVID Analysis of the 100 genes indecating the highest expression values in the hiPSCs-derived cardiomyocytes
The first 100 highly expressed genes	Description	Mean	stadard deviation (SD)		Category	Term	Count	%	PValue	Genes	Pop Total	Fold Enrichment	Bonferroni	Benjamini	FDR
ND5	NADH dehydrogenase, subunit 5 (complex I)	863694	15767.9		GOTERM_BP_5	GO:0006414~translational elongation	22	0.110165	2.87245e-26	RPL18, EEF1A1, RPL17, RPL15, RPL23A, RPL38, RPS4X, RPL28, RPS26, RPS27, RPL18A, RPL13A, RPS17, RPL34, EEF1A1P5, RPL8, RPL10, EEF1G, RPL5, RPL37A, RPL12, RPS23, RPS24	12292	31.8746	1.29547e-23	1.29547e-23	4.07643e-23
COX1	cytochrome c oxidase subunit I	852049	29525.3		GOTERM_CC_5	GO:0044449~contractile fiber part	19	0.0951427	4.52743e-21	ALDOA, MYL7, MYL4, ACTC1, ACTA1, TNNC1, MYL3, PDLIM5, MYH7, MYOZ2, ANKRD1, TTN, TPM1, TNNI1, MYL9, TNNT2, SORBS2, HSPB1, ENO1	14427	27.2559	7.42498e-19	7.42498e-19	5.48986e-18
ATP8; ATP6; COX3	ATP synthase F0 subunit 8; ATP synthase F0 subunit 6; cytochrome c oxidase III	819751	45161.9		GOTERM_CC_5	GO:0030017~sarcomere	18	0.0901352	1.32614e-20	ALDOA, MYL7, MYL4, ACTC1, ACTA1, TNNC1, MYL3, PDLIM5, MYH7, MYOZ2, ANKRD1, TTN, TPM1, TNNI1, TNNT2, SORBS2, HSPB1, ENO1	14427	29.7737	2.17487e-18	1.08744e-18	1.60805e-17
CYTB	cytochrome b	800468	25296.7		GOTERM_CC_5	GO:0043292~contractile fiber	19	0.0951427	1.64738e-20	ALDOA, MYL7, MYL4, ACTC1, ACTA1, TNNC1, MYL3, PDLIM5, MYH7, MYOZ2, ANKRD1, TTN, TPM1, TNNI1, MYL9, TNNT2, SORBS2, HSPB1, ENO1	14427	25.4539	2.7017e-18	9.00568e-19	1.99758e-17
ACTC1	actin, alpha, cardiac muscle 1	732945	117968		KEGG_PATHWAY	hsa03010:Ribosome	20	0.10015	2.71687e-20	RPL18, RPL17, RPL15, RPL23A, RPL38, RPS4X, RPL28, RPS26, RPS27, RPL18A, RPL13A, RPS17, RPL34, RPL8, RPL10, RPL5, RPL37A, RPL12, RPS23, RPS24	5085	19.4828	1.3856e-18	1.3856e-18	2.62829e-17
ND1	NADH dehydrogenase, subunit 1 (complex I)	591841	33368.2		GOTERM_CC_5	GO:0005840~ribosome	22	0.110165	6.44265e-20	RPL18, RPL17, CAP2, RPL15, MRPS21, RPL23A, RPL38, RPS4X, RPL28, RPS26, RPS27, RPL18A, RPL13A, RPS17, RPL34, RPL8, RPL10, RPL5, RPL37A, RPL12, RPS23, RPS24	14427	16.5871	1.0566e-17	2.64149e-18	7.81223e-17
COX2	cytochrome c oxidase subunit II	494921	41517		GOTERM_CC_5	GO:0030016~myofibril	18	0.0901352	1.23949e-19	ALDOA, MYL7, MYL4, ACTC1, ACTA1, TNNC1, MYL3, PDLIM5, MYH7, MYOZ2, ANKRD1, TTN, TPM1, TNNI1, TNNT2, SORBS2, HSPB1, ENO1	14427	26.2867	2.03276e-17	4.06553e-18	1.50298e-16
ND4L; ND4	NADH dehydrogenase, subunit 4L (complex I); NADH dehydrogenase, subunit 4 (complex I)	476175	23097.4		GOTERM_CC_5	GO:0033279~ribosomal subunit	18	0.0901352	1.53663e-18	RPL18, RPL17, MRPS21, RPL23A, RPL38, RPS4X, RPL28, RPS26, RPS27, RPL18A, RPL13A, RPS17, RPL34, RPL8, RPL10, RPL5, RPS23, RPS24	14427	22.7955	2.52008e-16	4.20013e-17	1.86329e-15
GAPDH	glyceraldehyde-3-phosphate dehydrogenase	464792	35708.2		GOTERM_BP_5	GO:0006412~translation	24	0.12018	1.45628e-17	RPL18, EEF1A1, RPL17, RPL15, RPL23A, MRPS21, RPL38, RPS4X, RPL28, RPS26, RPS27, RPL18A, RPL13A, RPS17, RPL34, EEF1A1P5, RPL8, RPL10, EEF1G, RPL5, RPL37A, EIF1, RPL12, RPS23, RPS24	12292	10.6103	6.56782e-15	3.28391e-15	2.06667e-14
MTRNR2L2; MTRNR2L12	MT-RNR2-like 2; MT-RNR2-like 12	415652	62651.9		GOTERM_CC_5	GO:0022626~cytosolic ribosome	15	0.0751127	4.30288e-17	RPL18, RPL23A, RPL38, RPS4X, RPL28, RPS26, RPS27, RPL18A, RPS17, RPL34, RPL8, RPL10, RPL5, RPS23, RPS24	14427	30.0187	7.05672e-15	1.0081e-15	5.21758e-14
MTRNR2L8; MIR4485	MT-RNR2-like 8; microRNA 4485	385354	103088		GOTERM_CC_5	GO:0030529~ribonucleoprotein complex	26	0.130195	2.50591e-16	RPL18, RPL17, RPL15, RPL38, RPS26, RPS27, RPL34, PCBP2, RPL8, SRRM1, RPL10, RPL5, RPL12, RPS23, RPS24, CAP2, SNRPN, RPL23A, MRPS21, RPS4X, HNRNPA1, RPL28, SNURF, RPL18A, RPS17, RPL13A, RPL37A	14427	8.18375	3.64153e-14	4.55191e-15	2.66454e-13
SORBS2	sorbin and SH3 domain containing 2	295596	98790.8		GOTERM_CC_5	GO:0044444~cytoplasmic part	68	0.340511	5.84881e-16	RPL18, RPL17, LDHA, TNNC1, PDLIM5, ATP5B, RPL15, ANKRD1, TTN, TGFB2, ACTG1, RPL10, RPL12, ASPH, ATP8, ATP6, ATP5J, ND1, ND4, SLC25A4, ACTA1, ND5, SLC25A6, ND3, MYH7, RPS4X, PPARGC1A, TNNT2, RPS17, EEF1A1P5, EEF1G, HSPB1, ALDOA, MYL7, RAB7A, MYL4, YWHAZ, ECH1, MYL3, CYTB, RPL38, TPM1, FTH1, MYL9, RPS26, RPS27, SORBS2, RPL34, RPL8, RPL5, GAPDH, RPS23, THBS3, RPS24, ENO1, EEF1A1, ACTC1, CAP2, MRPS21…	14427	2.25186	9.10383e-14	1.0103e-14	6.77236e-13
MYL3	myosin, light chain 3, alkali; ventricular, skeletal, slow	331990	84635.3		GOTERM_CC_5	GO:0044445~cytosolic part	16	0.0801202	1.78009e-14	RPL18, RPL23A, RPL38, RPS4X, RPL28, RPS26, RPS27, RPL18A, RPS17, RPL34, RPL8, RPL10, RPL5, RPS23, ENO1, RPS24	14427	17.0633	2.91323e-12	2.91323e-13	2.15383e-11
TTN	titin	369379	36167.2		GOTERM_CC_5	GO:0015629~actin cytoskeleton	18	0.0901352	4.50355e-13	ACTG1, ABLIM1, TNNT2, ALDOA, MYL7, ACTC1, MYL4, ACTA1, SORBS2, MYL3, TNNC1, PDLIM5, MYH7, MYOZ2, TTN, TPM1, TNNI1, MYL9	14427	10.8469	7.38503e-11	6.71363e-12	5.4603e-10
EEF1A1P5	eukaryotic translation elongation factor 1 alpha 1 pseudogene 5	355643	4254.83		GOTERM_CC_5	GO:0043232~intracellular non-membrane-bounded organelle	46	0.230346	1.57813e-12	RPL18, ABLIM1, ALDOA, MYL7, RPL17, YWHAZ, MYL4, MYL3, TNNC1, ATP5B, PDLIM5, RPL15, RPL38, TTN, TPM1, MYL9, ACTG1, RPS26, RPS27, SORBS2, RPL34, RPL8, RPL10, RPL5, RPL12, TUBA1B, RPS23, RPS24, ACTC1, CAP2, ACTA1, MYH7, RPL23A, MRPS21, MYOZ2, RPS4X, HNRNPA1, RPL28, TNNI1, TNNT2, RPL18A, RPL13A, PKP2, RPS17, HSPB1, RPL37A	14427	2.87236	2.58822e-10	2.15685e-11	1.91367e-09
MYL4	myosin light chain 4	253158	83125.7		GOTERM_CC_5	GO:0015934~large ribosomal subunit	11	0.0550826	7.87413e-12	RPL18, RPL17, RPL18A, RPL13A, RPL34, RPL8, RPL10, RPL5, RPL23A, RPL38, RPL28	14427	26.6136	1.29136e-09	9.93354e-11	9.54803e-09
EEF1A1	eukaryotic translation elongation factor 1 alpha 1	314771	11266.6		GOTERM_CC_5	GO:0005737~cytoplasm	76	0.380571	1.01318e-11	RPL18, RPL17, LDHA, TNNC1, PDLIM5, ATP5B, RPL15, ANKRD1, TTN, TGFB2, ACTG1, TECRL, PCBP2, RPL10, EIF1, RPL12, ASPH, ATP8, ATP6, ATP5J, ND1, ND4, NUDT4, SLC25A4, ACTA1, ND5, SLC25A6, ND3, MFGE8, MYH7, RPS4X, PPARGC1A, TNNT2, RPS17, EEF1A1P5, NUDT4P1, EEF1G, HSPB1, ABLIM1, ALDOA, MYL7, RAB7A, MYL4, YWHAZ, ECH1, MYL3, CYTB, RPL38, TPM1, FTH1, MYL9, RPS26, RPS27, SORBS2, RPL34, RPL8, RPL5, GAPDH, RPS…	14427	1.68325	1.66163e-09	1.18688e-10	1.22857e-08
ATP5J	ATP synthase, H+ transporting, mitochondrial Fo complex subunit F6	332017	31607.7		GOTERM_CC_5	GO:0022625~cytosolic large ribosomal subunit	9	0.0450676	5.8336e-11	RPL18, RPL18A, RPL34, RPL8, RPL10, RPL5, RPL23A, RPL38, RPL28	14427	38.3924	9.5671e-09	6.37807e-10	7.0737e-08
TNNC1	troponin C type 1 (slow)	217305	54446.8		GOTERM_CC_5	GO:0005829~cytosol	30	0.150225	4.96412e-10	RPL18, RPL17, LDHA, PDLIM5, RPL15, RPL38, TTN, FTH1, ACTG1, RPS26, RPS27, RPL34, RPL8, RPL10, RPL5, RPL12, RPS23, ENO1, RPS24, EEF1A1, RPL23A, RPS4X, PPARGC1A, RPL28, RPL18A, PPIA, RPL13A, RPS17, EEF1A1P5, EEF1G, RPL37A	14427	3.65642	8.14116e-08	5.08823e-09	6.0194e-07
TECRL	trans-2,3-enoyl-CoA reductase-like	230611	50478.2		GOTERM_CC_5	GO:0031674~I band	9	0.0450676	1.33533e-09	ALDOA, ACTC1, MYL3, SORBS2, PDLIM5, HSPB1, ANKRD1, MYOZ2, TTN	14427	26.5256	2.18994e-07	1.2882e-08	1.61919e-06
RPL28; MIR6805	ribosomal protein L28; microRNA 6805	281906	28201.4		GOTERM_BP_5	GO:0048738~cardiac muscle tissue development	9	0.0450676	3.87083e-09	TNNT2, ACTC1, MYL3, TNNC1, PLN, MYH7, TTN, TPM1, TGFB2	12292	23.1053	1.74574e-06	5.81914e-07	5.49327e-06
BVES	blood vessel epicardial substance	184334	82653.2		GOTERM_CC_5	GO:0044446~intracellular organelle part	53	0.265398	5.37248e-09	RPL18, RPL17, TNNC1, ATP5B, ANKRD1, TTN, TGFB2, RPL10, SRRM1, ASPH, ATP8, TUBA1B, ATP6, ATP5J, ND1, ND4, ACTA1, SLC25A4, ND5, SNRPN, SLC25A6, ND3, MYH7, RPS4X, PPARGC1A, TNNT2, RPS17, HSPB1, MYL7, YWHAZ, MYL4, MYL3, CYTB, RPL38, TPM1, MYL9, RPS26, RPS27, RPL34, RPL8, RPL5, RPS23, THBS3, RPS24, ACTC1, RPL23A, MRPS21, HNRNPA1, TNNI1, RPL28, SNURF, ND4L, COX3, RPL18A, RPL13A, COX2, COX1	14427	2.03346	8.81086e-07	4.89493e-08	6.51456e-06
TNNT2	troponin T type 2 (cardiac)	202982	43285.5		GOTERM_BP_5	GO:0022904~respiratory electron transport chain	9	0.0450676	9.98084e-09	ND1, ND4L, ND4, COX3, COX2, ND5, COX1, ND3, CYTB, ATP8, PPARGC1A, ATP6	12292	20.5781	4.50135e-06	1.12534e-06	1.41643e-05
EEF1G; MIR3654	eukaryotic translation elongation factor 1 gamma; microRNA 3654	222120	60570.5		GOTERM_BP_5	GO:0060415~muscle tissue morphogenesis	7	0.0350526	2.08538e-08	TNNT2, ACTC1, MYL3, TNNC1, MYH7, TTN, TPM1	12292	37.9383	9.40502e-06	1.88101e-06	2.95946e-05
ASPH	aspartate beta-hydroxylase	223484	18336.6		GOTERM_BP_5	GO:0055008~cardiac muscle tissue morphogenesis	7	0.0350526	2.08538e-08	TNNT2, ACTC1, MYL3, TNNC1, MYH7, TTN, TPM1	12292	37.9383	9.40502e-06	1.88101e-06	2.95946e-05
RPL10; SNORA70	ribosomal protein L10; small nucleolar RNA, H/ACA box 70	209947	72698.6		GOTERM_BP_5	GO:0006941~striated muscle contraction	8	0.0400601	2.14147e-08	ALDOA, ACTC1, MYL4, MYL3, TNNC1, MYH7, TTN, TPM1	12292	25.4493	9.65797e-06	1.60967e-06	3.03905e-05
WNT9B	wingless-type MMTV integration site family, member 9B	216151	12729.7		GOTERM_CC_5	GO:0005865~striated muscle thin filament	6	0.0300451	2.15429e-08	TNNT2, ACTA1, TNNC1, TTN, TPM1, TNNI1	14427	64.8404	3.53303e-06	1.85949e-07	2.61225e-05
CDR1; CDR1-AS	Memczak2013 ANTISENSE, CDS, coding, downstream_end, upstream_start, UTR3, UTR5 best transcript NM_004065; CDR1 antisense RNA; CDR1 antisense RNA [Source:HGNC Symbol;Acc:HGNC:48926]	298357	94514.4		GOTERM_BP_5	GO:0031032~actomyosin structure organization	7	0.0350526	2.63987e-08	TNNT2, ACTG1, ACTC1, ACTA1, CNN1, TTN, TPM1	12292	36.5833	1.19058e-05	1.70083e-06	3.74637e-05
RNASEK; C17orf49; RNASEK-C17orf49	ribonuclease, RNase K; chromosome 17 open reading frame 49; RNASEK-C17orf49 readthrough	249524	33856		GOTERM_BP_5	GO:0003007~heart morphogenesis	9	0.0450676	2.88625e-08	TNNT2, ACTC1, MYL3, TNNC1, TBX20, MYH7, TTN, TPM1, TGFB2	12292	18.0411	1.30169e-05	1.62712e-06	4.09601e-05
ATP2B4	ATPase, Ca++ transporting, plasma membrane 4	145712	72167.4		GOTERM_BP_5	GO:0042773~ATP synthesis coupled electron transport	8	0.0400601	8.7889e-08	ND1, ND4L, ND4, COX3, COX2, ND5, COX1, ND3, CYTB, ATP8, ATP6	12292	20.9048	3.96372e-05	4.40421e-06	0.000124727
TUBA1B	tubulin, alpha 1b	253154	95631.8		GOTERM_BP_5	GO:0014706~striated muscle tissue development	10	0.0500751	9.92622e-08	TNNT2, ACTC1, ACTA1, MYL3, TNNC1, PLN, MYH7, TTN, TPM1, TGFB2	12292	12.2969	4.47663e-05	4.47672e-06	0.000140868
MYH7	myosin, heavy chain 7, cardiac muscle, beta	132016	81694.5		GOTERM_BP_5	GO:0060537~muscle tissue development	10	0.0500751	1.51871e-07	TNNT2, ACTC1, ACTA1, MYL3, TNNC1, PLN, MYH7, TTN, TPM1, TGFB2	12292	11.7067	6.84915e-05	6.22669e-06	0.000215527
RPL18A; SNORA68	ribosomal protein L18a; small nucleolar RNA, H/ACA box 68	201451	2410.11		GOTERM_BP_5	GO:0007517~muscle organ development	12	0.0600901	1.60817e-07	TNNT2, ACTC1, MYL4, BVES, ACTA1, MYL3, TNNC1, PLN, MYH7, TTN, TPM1, TGFB2	12292	8.32227	7.25259e-05	6.04403e-06	0.000228223
MYL9	myosin light chain 9	147823	44326.1		KEGG_PATHWAY	hsa05012:Parkinson's disease	12	0.0600901	1.6759e-07	ND1, SLC25A4, ND4, ND5, SLC25A6, ATP5B, ND3, CYTB, ND4L, COX3, COX2, COX1, ATP8, ATP5J, ATP6	5085	7.94531	8.54705e-06	4.27353e-06	0.000162126
RPL5; SNORD21; SNORA66	ribosomal protein L5; small nucleolar RNA, C/D box 21; small nucleolar RNA, H/ACA box 66	196908	6361.19		KEGG_PATHWAY	hsa04260:Cardiac muscle contraction	10	0.0500751	1.98942e-07	TNNT2, ACTC1, COX3, MYL3, TNNC1, COX2, COX1, CYTB, MYH7, ATP8, TPM1, ATP6	5085	10.8654	1.0146e-05	3.38201e-06	0.000192456
RPL38	ribosomal protein L38	199802	11445		GOTERM_BP_5	GO:0030239~myofibril assembly	6	0.0300451	2.32297e-07	TNNT2, ACTG1, ACTC1, ACTA1, TTN, TPM1	12292	41.8095	0.00010476	8.05889e-06	0.000329663
RPS23	ribosomal protein S23	193768	17886.4		GOTERM_BP_5	GO:0045333~cellular respiration	9	0.0450676	2.7231e-07	ND1, ND4L, ND4, COX3, COX2, ND5, COX1, ND3, CYTB, ATP8, PPARGC1A, ATP6	12292	13.5773	0.000122804	8.77224e-06	0.000386447
TPM1	tropomyosin 1 (alpha)	146305	31794.8		KEGG_PATHWAY	hsa05414:Dilated cardiomyopathy	10	0.0500751	8.35992e-07	TNNT2, ACTG1, ACTC1, MYL3, TNNC1, PLN, MYH7, TTN, TPM1, TGFB2	5085	9.21196	4.26347e-05	1.06588e-05	0.000808732
PCBP2; PCBP2-OT1	poly(rC) binding protein 2; PCBP2 overlapping transcript 1	168617	1788.23		GOTERM_CC_5	GO:0044455~mitochondrial membrane part	9	0.0450676	9.12634e-07	ND1, ND4L, ND4, COX3, ND5, SLC25A6, ATP5B, ND3, CYTB, ATP8, ATP6, ATP5J	14427	11.6713	0.000149661	7.48358e-06	0.00110664
NREP	neuronal regeneration related protein	158345	30623.8		GOTERM_BP_5	GO:0007507~heart development	11	0.0550826	1.73717e-06	TNNT2, ACTC1, PKP2, MYL3, TNNC1, PLN, TBX20, MYH7, TTN, TPM1, TGFB2	12292	7.48682	0.000783159	5.22297e-05	0.00246528
GNB2L1; SNORD95; SNORD96A	guanine nucleotide binding protein (G protein), beta polypeptide 2-like 1; small nucleolar RNA, C/D box 95; small nucleolar RNA, C/D box 96A	149538	33434.1		GOTERM_CC_5	GO:0031672~A band	5	0.0250376	2.22406e-06	MYL7, MYL4, MYL3, TTN, ENO1	14427	50.6566	0.00036468	1.73687e-05	0.00269682
ACTA1	actin, alpha 1, skeletal muscle	72547.6	78880		GOTERM_CC_5	GO:0015935~small ribosomal subunit	7	0.0350526	2.22861e-06	RPS26, RPS27, RPS17, MRPS21, RPS4X, RPS23, RPS24	14427	18.0112	0.000365426	1.66132e-05	0.00270234
ECH1	enoyl-CoA hydratase 1, peroxisomal	135017	58184.9		GOTERM_CC_5	GO:0005743~mitochondrial inner membrane	12	0.0600901	2.44688e-06	ND1, SLC25A4, ND4, ND5, SLC25A6, ATP5B, ND3, CYTB, ND4L, COX3, COX2, COX1, ATP8, ATP5J, ATP6	14427	6.35691	0.000401208	1.74472e-05	0.002967
PLN	phospholamban	75179	74685.9		GOTERM_BP_5	GO:0043462~regulation of ATPase activity	5	0.0250376	3.30681e-06	TNNT2, MYL4, MYL3, TNNC1, TPM1	12292	45.7292	0.00149026	9.32064e-05	0.00469274
PPIA	peptidylprolyl isomerase A (cyclophilin A)	164192	9815.85		GOTERM_BP_5	GO:0010927~cellular component assembly involved in morphogenesis	6	0.0300451	3.97508e-06	TNNT2, ACTG1, ACTC1, ACTA1, TTN, TPM1	12292	24.3889	0.00179116	0.000105451	0.00564108
HSPB1	heat shock 27kDa protein 1	119507	39547.7		GOTERM_CC_5	GO:0022627~cytosolic small ribosomal subunit	6	0.0300451	4.18674e-06	RPS26, RPS27, RPS17, RPS4X, RPS23, RPS24	14427	24.3152	0.000686391	2.8609e-05	0.00507663
NCAM1	neural cell adhesion molecule 1	134880	25344.2		KEGG_PATHWAY	hsa05410:Hypertrophic cardiomyopathy (HCM)	9	0.0450676	4.84391e-06	TNNT2, ACTG1, ACTC1, MYL3, TNNC1, MYH7, TTN, TPM1, TGFB2	5085	8.97353	0.00024701	4.94068e-05	0.00468588
ENO1	enolase 1, (alpha)	150745	28748.4		GOTERM_CC_5	GO:0019866~organelle inner membrane	12	0.0600901	4.90918e-06	ND1, SLC25A4, ND4, ND5, SLC25A6, ATP5B, ND3, CYTB, ND4L, COX3, COX2, COX1, ATP8, ATP5J, ATP6	14427	5.9125	0.000804783	3.22038e-05	0.00595261
PKP2	plakophilin 2	129325	19135.8		GOTERM_CC_5	GO:0070469~respiratory chain	7	0.0350526	6.22954e-06	ND1, ND4L, ND4, COX2, ND5, COX1, ND3, CYTB	14427	15.1294	0.00102113	3.92934e-05	0.00755355
MYOZ2	myozenin 2	104162	36424.8		GOTERM_BP_5	GO:0008016~regulation of heart contraction	7	0.0350526	1.27666e-05	TNNT2, MYL4, MYL3, PLN, MYH7, TPM1, TGFB2	12292	13.303	0.00574121	0.000319824	0.0181161
RPL15	ribosomal protein L15	129268	10615.1		KEGG_PATHWAY	hsa00190:Oxidative phosphorylation	10	0.0500751	1.50624e-05	ND1, ND4, ND5, ATP5B, ND3, CYTB, ND4L, COX3, COX2, COX1, ATP8, ATP5J, ATP6	5085	6.51923	0.000767892	0.000128023	0.0145703
DCBLD2	discoidin, CUB and LCCL domain containing 2	96347.9	34249.4		GOTERM_BP_5	GO:0060047~heart contraction	5	0.0250376	1.55198e-05	ACTC1, MYL4, MYL3, TNNC1, TPM1	12292	31.8116	0.00697503	0.000368325	0.0220226
MEI1	Salzman2013 ALT_ACCEPTOR, ALT_DONOR, coding, INTERNAL, intronic best transcript NM_152513	133672	17457.6		GOTERM_BP_5	GO:0030048~actin filament-based movement	5	0.0250376	1.55198e-05	TNNT2, MYL7, ACTC1, MYH7, TPM1	12292	31.8116	0.00697503	0.000368325	0.0220226
TNNI1	troponin I type 1 (skeletal, slow)	114700	29955.3		GOTERM_CC_5	GO:0043229~intracellular organelle	74	0.370556	1.84426e-05	RPL18, RPL17, LDHA, TNNC1, PDLIM5, ATP5B, RPL15, TBX20, ANKRD1, TTN, TGFB2, ACTG1, PCBP2, RPL10, SRRM1, RPL12, ASPH, ATP8, TUBA1B, ATP6, ATP5J, ND1, ND4, SLC25A4, ACTA1, SNRPN, ND5, SLC25A6, ND3, MYH7, RPS4X, PPARGC1A, TNNT2, RPS17, HSPB1, ABLIM1, ALDOA, MYL7, RAB7A, MYL4, YWHAZ, ECH1, MYL3, CYTB, RPL38, TPM1, MYL9, RPS26, RPS27, SORBS2, RPL34, RPL8, RPL5, RPS23, THBS3, RPS24, ENO1, ACTC1, CAP2, …	14427	1.33625	0.00302005	0.000112017	0.0223609
RPS27	ribosomal protein S27	139001	7563.12		GOTERM_BP_5	GO:0055002~striated muscle cell development	6	0.0300451	2.51814e-05	TNNT2, ACTG1, ACTC1, ACTA1, TTN, TPM1	12292	16.8846	0.0112927	0.000567686	0.0357301
RPS26	ribosomal protein S26	133604	5954.14		GOTERM_CC_5	GO:0031966~mitochondrial membrane	12	0.0600901	2.65947e-05	ND1, SLC25A4, ND4, ND5, SLC25A6, ATP5B, ND3, CYTB, ND4L, COX3, COX2, COX1, ATP8, ATP5J, ATP6	14427	4.93709	0.00435209	0.000155759	0.0322434
TBX20	T-box 20	123013	27106		GOTERM_BP_5	GO:0055001~muscle cell development	6	0.0300451	3.62366e-05	TNNT2, ACTG1, ACTC1, ACTA1, TTN, TPM1	12292	15.6786	0.0162102	0.000777935	0.0514127
HNRNPA1	heterogeneous nuclear ribonucleoprotein A1	124115	6525.96		GOTERM_MF_5	GO:0016462~pyrophosphatase activity	14	0.0701052	4.05322e-05	MYL7, EEF1A1, RAB7A, MYL4, ACTC1, NUDT4, MYL3, ATP5B, MYH7, MYL9, ATP2B4, COX3, EEF1A1P5, NUDT4P1, ATP8, TUBA1B, ATP6, ATP5J	9958	3.75844	0.00178187	0.00178187	0.0379145
ACTG1	actin gamma 1	129765	76413.5		GOTERM_CC_5	GO:0005740~mitochondrial envelope	12	0.0600901	4.66216e-05	ND1, SLC25A4, ND4, ND5, SLC25A6, ATP5B, ND3, CYTB, ND4L, COX3, COX2, COX1, ATP8, ATP5J, ATP6	14427	4.64251	0.00761696	0.000263624	0.0565177
THBS3	Salzman2013 ALT_ACCEPTOR, ALT_DONOR, coding, INTERNAL, intronic best transcript NM_007112	128713	11545.4		GOTERM_BP_5	GO:0045214~sarcomere organization	4	0.02003	6.25069e-05	TNNT2, ACTG1, TTN, TPM1	12292	48.7778	0.0277978	0.00128061	0.0886699
RPL13A; SNORD35A; SNORD34; SNORD33; SNORD32A	ribosomal protein L13a; small nucleolar RNA, C/D box 35A; small nucleolar RNA, C/D box 34; small nucleolar RNA, C/D box 33; small nucleolar RNA, C/D box 32A	144167	27229		GOTERM_CC_5	GO:0005856~cytoskeleton	22	0.110165	6.43936e-05	ALDOA, ABLIM1, MYL7, MYL4, YWHAZ, ACTC1, ACTA1, TNNC1, MYL3, PDLIM5, MYH7, MYOZ2, TTN, TPM1, TNNI1, MYL9, ACTG1, TNNT2, PKP2, SORBS2, HSPB1, TUBA1B	14427	2.58235	0.0105053	0.000351968	0.0780544
EIF1	eukaryotic translation initiation factor 1	115968	926.025		GOTERM_BP_5	GO:0006937~regulation of muscle contraction	6	0.0300451	0.000121984	MYL3, TNNC1, CNN1, TPM1, TNNI1, MYL9	12292	12.1944	0.0535322	0.00238924	0.172974
NUDT4P1; NUDT4P2; NUDT4	nudix hydrolase 4 pseudogene 1; nudix hydrolase 4 pseudogene 2; nudix hydrolase 4	114911	2116.63		GOTERM_CC_5	GO:0030018~Z disc	5	0.0250376	0.000173435	SORBS2, PDLIM5, HSPB1, MYOZ2, TTN	14427	17.6197	0.0280451	0.000917188	0.210101
NUDT4; NUDT4P1	nudix hydrolase 4; nudix hydrolase 4 pseudogene 1	114911	2116.63		GOTERM_BP_5	GO:0048729~tissue morphogenesis	8	0.0400601	0.000209007	TNNT2, ACTC1, MYL3, TNNC1, MYH7, TTN, TPM1, TGFB2	12292	6.5037	0.0899648	0.0039203	0.296203
LDHA	lactate dehydrogenase A	125519	11575.9		GOTERM_CC_5	GO:0005859~muscle myosin complex	4	0.02003	0.000231914	MYL4, MYL3, MYH7, MYL9	14427	32.4202	0.037324	0.00118799	0.280852
RPL23A; SNORD4B; SNORD42B; SNORD42A	ribosomal protein L23a; small nucleolar RNA, C/D box 4B; small nucleolar RNA, C/D box 42B; small nucleolar RNA, C/D box 42A	115004	20206.9		GOTERM_CC_5	GO:0044429~mitochondrial part	13	0.0650976	0.000253435	ND1, SLC25A4, ND4, ND5, SLC25A6, ATP5B, ND3, CYTB, MRPS21, ND4L, COX3, COX2, COX1, ATP8, ATP5J, ATP6	14427	3.54171	0.0407165	0.00125886	0.306877
ATP5B	ATP synthase, H+ transporting, mitochondrial F1 complex, beta polypeptide	98284.9	33091.3		GOTERM_CC_5	GO:0016460~myosin II complex	4	0.02003	0.000310537	MYL4, MYL3, MYH7, MYL9	14427	29.4729	0.0496604	0.00149699	0.3759
ND3	NADH dehydrogenase, subunit 3 (complex I)	94592.8	13561.9		GOTERM_BP_5	GO:0051146~striated muscle cell differentiation	6	0.0300451	0.00031394	TNNT2, ACTG1, ACTC1, ACTA1, TTN, TPM1	12292	9.97727	0.13204	0.00564835	0.444606
POPDC2	popeye domain containing 2	70796.3	35234.4		GOTERM_BP_5	GO:0030705~cytoskeleton-dependent intracellular transport	5	0.0250376	0.000408893	TNNT2, MYL7, ACTC1, MYH7, TPM1	12292	14.0705	0.168437	0.00706907	0.578717
SLC25A6	solute carrier family 25 (mitochondrial carrier; adenine nucleotide translocator), member 6	89916.8	34660.8		GOTERM_BP_5	GO:0006123~mitochondrial electron transport, cytochrome c to oxygen	3	0.0150225	0.000444578	COX3, COX2, COX1, ATP8, ATP6	12292	87.8	0.181719	0.00740023	0.629074
SLC25A6	solute carrier family 25 (mitochondrial carrier; adenine nucleotide translocator), member 6	89144.8	33923.1		GOTERM_BP_5	GO:0030240~muscle thin filament assembly	3	0.0150225	0.000444578	ACTC1, ACTA1, TTN	12292	87.8	0.181719	0.00740023	0.629074
ALDOA	aldolase A, fructose-bisphosphate	99276.6	41425.1		GOTERM_CC_5	GO:0005746~mitochondrial respiratory chain	5	0.0250376	0.000621221	ND1, ND4L, ND4, ND5, ND3, CYTB	14427	12.6642	0.0968908	0.00290753	0.750682
RAB7A	RAB7A, member RAS oncogene family	123389	42392.1		GOTERM_CC_5	GO:0016459~myosin complex	5	0.0250376	0.000658899	MYL7, MYL4, MYL3, MYH7, MYL9	14427	12.4693	0.102458	0.00299814	0.796045
CNN1	calponin 1, basic, smooth muscle	59837.9	40344.9		GOTERM_BP_5	GO:0014866~skeletal myofibril assembly	3	0.0150225	0.000663941	ACTC1, ACTA1, TTN	12292	73.1667	0.258839	0.0106407	0.938115
PPARGC1A	peroxisome proliferator-activated receptor gamma, coactivator 1 alpha	85226.9	15694.4		KEGG_PATHWAY	hsa05016:Huntington's disease	9	0.0450676	0.000996905	SLC25A4, COX3, COX2, SLC25A6, ATP5B, COX1, CYTB, ATP8, PPARGC1A, ATP6, ATP5J	5085	4.2375	0.0495954	0.00724045	0.960244
ZNF160	Transcript Identified by AceView, Entrez Gene ID(s) 90338	100954	404.473		GOTERM_CC_5	GO:0005861~troponin complex	3	0.0150225	0.00100571	TNNT2, TNNC1, TNNI1	14427	60.7879	0.152123	0.00445005	1.2127
ANKRD1	ankyrin repeat domain 1 (cardiac muscle)	52372.2	42171.7		GOTERM_MF_5	GO:0050136~NADH dehydrogenase (quinone) activity	4	0.02003	0.00113302	ND1, ND4L, ND4, ND5, ND3	9958	18.9046	0.0486577	0.0246322	1.05503
FTH1	ferritin, heavy polypeptide 1	95982.6	16100.9		GOTERM_CC_5	GO:0031967~organelle envelope	12	0.0600901	0.0013373	ND1, SLC25A4, ND4, ND5, SLC25A6, ATP5B, ND3, CYTB, ND4L, COX3, COX2, COX1, ATP8, ATP5J, ATP6	14427	3.13744	0.197051	0.00575871	1.60957
PDLIM5	PDZ and LIM domain 5	84146.4	10509.6		GOTERM_BP_5	GO:0009144~purine nucleoside triphosphate metabolic process	6	0.0300451	0.00138934	ALDOA, ATP2B4, COX3, ATP5B, MYH7, ATP8, ATP6, ATP5J	12292	7.19672	0.465823	0.0213896	1.95371
RPL34	ribosomal protein L34	89869.7	11895		GOTERM_BP_5	GO:0030049~muscle filament sliding	3	0.0150225	0.0015726	TNNT2, MYH7, TPM1	12292	48.7778	0.508257	0.0233823	2.20875
RPS17	ribosomal protein S17	93331	1124.36		GOTERM_CC_5	GO:0044430~cytoskeletal part	15	0.0751127	0.00177633	TNNT2, MYL7, ACTC1, YWHAZ, MYL4, ACTA1, MYL3, TNNC1, HSPB1, MYH7, TTN, TUBA1B, TPM1, TNNI1, MYL9	14427	2.55411	0.252916	0.00744847	2.13279
NUDT4	nudix hydrolase 4	83034.1	13993.3		GOTERM_CC_5	GO:0005747~mitochondrial respiratory chain complex I	4	0.02003	0.00211997	ND1, ND4L, ND4, ND5, ND3	14427	15.4382	0.293932	0.00866336	2.54053
ABLIM1	actin binding LIM protein 1	65913.3	22143.4		GOTERM_CC_5	GO:0045271~respiratory chain complex I	4	0.02003	0.00211997	ND1, ND4L, ND4, ND5, ND3	14427	15.4382	0.293932	0.00866336	2.54053
MYL7	myosin light chain 7	72339.3	16943.1		GOTERM_CC_5	GO:0030964~NADH dehydrogenase complex	4	0.02003	0.00211997	ND1, ND4L, ND4, ND5, ND3	14427	15.4382	0.293932	0.00866336	2.54053
RPS26	Homo sapiens ribosomal protein S26, mRNA (cDNA clone MGC:27148 IMAGE:4807004), complete cds.; Homo sapiens ribosomal protein S26, mRNA (cDNA clone MGC:88201 IMAGE:6388128), complete cds.; Homo sapiens ribosomal protein S26, mRNA (cDNA clone MGC:104291 IMAGE:4287636), complete cds.; Homo sapiens ribosomal protein S26, mRNA (cDNA clone MGC:104292 IMAGE:6726218), complete cds.	90778.9	1093.61		GOTERM_CC_5	GO:0005739~mitochondrion	16	0.0801202	0.00224935	ND1, YWHAZ, ECH1, SLC25A4, ND4, ND5, ATP5B, SLC25A6, ND3, CYTB, MRPS21, ND4L, COX3, COX2, COX1, PLN, ATP8, ATP6, ATP5J	14427	2.38603	0.308788	0.00896708	2.69364
RPS24	ribosomal protein S24	96044.6	17231.1		GOTERM_BP_5	GO:0009150~purine ribonucleotide metabolic process	6	0.0300451	0.00238899	ALDOA, ATP2B4, COX3, ATP5B, MYH7, ATP8, ATP6, ATP5J	12292	6.36232	0.65997	0.034199	3.33741
CAP2	CAP, adenylate cyclase-associated protein, 2 (yeast)	84999	21113.8		GOTERM_BP_5	GO:0044267~cellular protein metabolic process	28	0.14021	0.00256235	RPL18, RPL17, RPL15, RPL38, TTN, TGFB2, RPS26, RPS27, RPL34, RPL8, RPL10, RPL5, EIF1, RPL12, ASPH, RPS23, RPS24, EEF1A1, RPL23A, MRPS21, RPS4X, RPL28, RPL18A, RPL13A, PPIA, RPS17, EEF1A1P5, EEF1G, RPL37A	12292	1.73984	0.685604	0.0355135	3.57553
RPS4X	ribosomal protein S4, X-linked	78219.3	8293.61		GOTERM_BP_5	GO:0006120~mitochondrial electron transport, NADH to ubiquinone	4	0.02003	0.00281891	ND1, ND4L, ND4, ND5, ND3	12292	13.9365	0.720044	0.0378448	3.92692
MRPS21	mitochondrial ribosomal protein S21	100157	32903.2		GOTERM_BP_5	GO:0009142~nucleoside triphosphate biosynthetic process	5	0.0250376	0.00497452	ALDOA, ATP2B4, COX3, ATP5B, ATP8, ATP6, ATP5J	12292	7.1732	0.894507	0.0640098	6.83257
RPL17; SNORD58A; SNORD58B; SNORD58C	ribosomal protein L17; small nucleolar RNA, C/D box 58A; small nucleolar RNA, C/D box 58B; small nucleolar RNA, C/D box 58C	99087.3	25499.8		GOTERM_BP_5	GO:0002026~regulation of the force of heart contraction	3	0.0150225	0.00508365	MYL4, MYL3, PLN	12292	27.4375	0.899598	0.0635635	6.97747
RPL18	ribosomal protein L18	93424.2	9517.87		GOTERM_CC_5	GO:0005753~mitochondrial proton-transporting ATP synthase complex	3	0.0150225	0.00588003	COX3, ATP5B, ATP8, ATP6, ATP5J	14427	25.5949	0.619843	0.0227647	6.90134
SNRPN; SNURF; SNORD107; PWARSN	small nuclear ribonucleoprotein polypeptide N; SNRPN upstream reading frame; small nucleolar RNA, C/D box 107; Prader Willi/Angelman region RNA, SNRPN neighbor	89069.3	14597		GOTERM_CC_5	GO:0045259~proton-transporting ATP synthase complex	3	0.0150225	0.00716425	COX3, ATP5B, ATP8, ATP6, ATP5J	14427	23.1573	0.692465	0.0270499	8.34924
SLC25A4	solute carrier family 25 (mitochondrial carrier; adenine nucleotide translocator), member 4	62514.9	27262.6		GOTERM_MF_5	GO:0004129~cytochrome-c oxidase activity	3	0.0150225	0.00794022	COX3, COX2, COX1, ATP8, ATP6	9958	21.7741	0.29585	0.110345	7.18698
RPL12	ribosomal protein L12	92658.1	13259.9		GOTERM_BP_5	GO:0009260~ribonucleotide biosynthetic process	5	0.0250376	0.00982385	ALDOA, ATP2B4, COX3, ATP5B, ATP8, ATP6, ATP5J	12292	5.90054	0.98835	0.116337	13.0732
YWHAZ	tyrosine 3-monooxygenase/tryptophan 5-monooxygenase activation protein, zeta	91172.9	20592.9		KEGG_PATHWAY	hsa05010:Alzheimer's disease	7	0.0350526	0.0109481	COX3, COX2, ATP5B, COX1, CYTB, GAPDH, ATP8, ATP6, ATP5J	5085	3.63957	0.429607	0.0677728	10.1021
SRRM1	serine/arginine repetitive matrix 1	82205.7	1997.51		GOTERM_BP_5	GO:0019320~hexose catabolic process	4	0.02003	0.0112941	ALDOA, LDHA, GAPDH, ENO1	12292	8.48309	0.994039	0.129292	14.8871
MFGE8	milk fat globule-EGF factor 8 protein	80406.4	12524.5		GOTERM_CC_5	GO:0042641~actomyosin	3	0.0150225	0.0116945	ACTC1, ACTA1, TPM1	14427	18.0112	0.854736	0.0428982	13.2935
RPL8; MIR6850	ribosomal protein L8; microRNA 6850	80156.4	20021.9		GOTERM_BP_5	GO:0046365~monosaccharide catabolic process	4	0.02003	0.0122025	ALDOA, LDHA, GAPDH, ENO1	12292	8.24413	0.996062	0.135596	15.9902
RPL37A	ribosomal protein L37a	77586.9	1543.4		GOTERM_BP_5	GO:0007015~actin filament organization	4	0.02003	0.0126721	ALDOA, ACTC1, ACTA1, TTN	12292	8.12963	0.996822	0.137118	16.5552
TGFB2; TGFB2-OT1	transforming growth factor beta 2; TGFB2 overlapping transcript 1	111027	34313.8		GOTERM_BP_5	GO:0009887~organ morphogenesis	10	0.0500751	0.0135639	ABLIM1, TNNT2, ACTC1, MYL3, TNNC1, TBX20, MYH7, TTN, TPM1, TGFB2	12292	2.59456	0.997886	0.142711	17.6185
					GOTERM_BP_5	GO:0006753~nucleoside phosphate metabolic process	7	0.0350526	0.0142084	ALDOA, ATP2B4, COX3, NUDT4, ATP5B, NUDT4P1, MYH7, ATP8, ATP6, ATP5J	12292	3.49602	0.998426	0.145649	18.3791
					GOTERM_MF_5	GO:0045159~myosin II binding	2	0.010015	0.0143926	MYL4, MYL3	9958	135.483	0.471586	0.147403	12.6836
					GOTERM_BP_5	GO:0035051~cardiac cell differentiation	3	0.0150225	0.0151971	ACTC1, TTN, TGFB2	12292	15.6786	0.998999	0.151632	19.5331
					GOTERM_BP_5	GO:0006164~purine nucleotide biosynthetic process	5	0.0250376	0.0178056	ALDOA, ATP2B4, COX3, ATP5B, ATP8, ATP6, ATP5J	12292	4.94369	0.999697	0.171745	22.5056
					GOTERM_BP_5	GO:0016310~phosphorylation	12	0.0600901	0.0183021	ND1, ND4, ND5, ATP5B, ND3, CYTB, TTN, TGFB2, ND4L, COX3, COX2, COX1, ATP8, ATP5J, ATP6	12292	2.195	0.999759	0.17249	23.0597
					GOTERM_BP_5	GO:0044275~cellular carbohydrate catabolic process	4	0.02003	0.0197189	ALDOA, LDHA, GAPDH, ENO1	12292	6.88627	0.999874	0.180943	24.6206
					GOTERM_BP_5	GO:0006006~glucose metabolic process	5	0.0250376	0.0198583	ALDOA, LDHA, GAPDH, PPARGC1A, ENO1	12292	4.78214	0.999882	0.178528	24.7726
					GOTERM_MF_5	GO:0032036~myosin heavy chain binding	2	0.010015	0.0238747	MYL4, MYL3	9958	81.2898	0.654662	0.191558	20.2342
					GOTERM_CC_5	GO:0005884~actin filament	3	0.0150225	0.0258596	ACTC1, ACTA1, TPM1	14427	11.8611	0.986388	0.0910671	27.2175
					GOTERM_MF_5	GO:0051015~actin filament binding	3	0.0150225	0.0268226	MYL4, TNNC1, TTN	9958	11.5033	0.697693	0.180766	22.4597
					GOTERM_MF_5	GO:0005509~calcium ion binding	10	0.0500751	0.0294369	MYL7, MYL4, ATP2B4, MYL3, TNNC1, ATP5B, ASPH, TTN, THBS3, MYL9	9958	2.21137	0.731437	0.171228	24.3868
					GOTERM_BP_5	GO:0015986~ATP synthesis coupled proton transport	3	0.0150225	0.0297698	COX3, ATP5B, ATP8, ATP6, ATP5J	12292	10.975	0.999999	0.251738	34.8771
					GOTERM_BP_5	GO:0015985~energy coupled proton transport, down electrochemical gradient	3	0.0150225	0.0297698	COX3, ATP5B, ATP8, ATP6, ATP5J	12292	10.975	0.999999	0.251738	34.8771
					GOTERM_CC_5	GO:0005853~eukaryotic translation elongation factor 1 complex	2	0.010015	0.0301327	EEF1A1, EEF1A1P5, EEF1G	14427	64.8404	0.993381	0.103343	30.9957
					GOTERM_CC_5	GO:0016469~proton-transporting two-sector ATPase complex	3	0.0150225	0.0307364	COX3, ATP5B, ATP8, ATP6, ATP5J	14427	10.8067	0.994023	0.10321	31.5147
					KEGG_PATHWAY	hsa00010:Glycolysis / Gluconeogenesis	4	0.02003	0.03183	ALDOA, LDHA, GAPDH, ENO1	5085	5.65	0.807898	0.167484	26.8699
					GOTERM_BP_5	GO:0009888~tissue development	10	0.0500751	0.0348841	TNNT2, ACTC1, ACTA1, MYL3, TNNC1, PLN, MYH7, TTN, TPM1, TGFB2	12292	2.2005	1	0.283673	39.5828
					GOTERM_MF_5	GO:0003785~actin monomer binding	2	0.010015	0.0379307	MYL4, MYL3	9958	50.8061	0.817577	0.191584	30.3562
					GOTERM_BP_5	GO:0055003~cardiac myofibril assembly	2	0.010015	0.0398443	ACTC1, TTN	12292	48.7778	1	0.312186	43.8432
					GOTERM_BP_5	GO:0019318~hexose metabolic process	5	0.0250376	0.0408432	ALDOA, LDHA, GAPDH, PPARGC1A, ENO1	12292	3.81076	1	0.313494	44.6667
					GOTERM_BP_5	GO:0034404~nucleobase, nucleoside and nucleotide biosynthetic process	5	0.0250376	0.0415003	ALDOA, ATP2B4, COX3, ATP5B, ATP8, ATP6, ATP5J	12292	3.79102	1	0.312591	45.2022
					GOTERM_BP_5	GO:0034654~nucleobase, nucleoside, nucleotide and nucleic acid biosynthetic process	5	0.0250376	0.0415003	ALDOA, ATP2B4, COX3, ATP5B, ATP8, ATP6, ATP5J	12292	3.79102	1	0.312591	45.2022
					GOTERM_BP_5	GO:0034220~ion transmembrane transport	3	0.0150225	0.043176	COX3, ATP5B, ATP8, ATP6, ATP5J	12292	8.95918	1	0.318046	46.5462
					GOTERM_MF_5	GO:0042625~ATPase activity, coupled to transmembrane movement of ions	3	0.0150225	0.0493394	ATP2B4, ATP5B, ATP5J	9958	8.23883	0.892075	0.219147	37.7109
					GOTERM_MF_5	GO:0008324~cation transmembrane transporter activity	7	0.0350526	0.0498276	ATP2B4, COX3, COX2, ATP5B, COX1, CYTB, ATP8, ATP6, ATP5J	9958	2.55399	0.894487	0.201397	38.0095
					GOTERM_BP_5	GO:0051592~response to calcium ion	3	0.0150225	0.0531343	TNNT2, ACTG1, TTN	12292	7.98182	1	0.371612	53.9216
					GOTERM_CC_5	GO:0000276~mitochondrial proton-transporting ATP synthase complex, coupling factor F(o)	2	0.010015	0.053591	COX3, ATP8, ATP6, ATP5J	14427	36.0225	0.999881	0.171544	48.7213
					GOTERM_CC_5	GO:0031430~M band	2	0.010015	0.053591	TTN, ENO1	14427	36.0225	0.999881	0.171544	48.7213
					GOTERM_BP_5	GO:0015992~proton transport	3	0.0150225	0.0638189	COX3, ATP5B, ATP8, ATP6, ATP5J	12292	7.19672	1	0.423497	60.7758
					GOTERM_BP_5	GO:0055013~cardiac muscle cell development	2	0.010015	0.0718466	ACTC1, TTN	12292	26.6061	1	0.457397	65.2882
					GOTERM_BP_5	GO:0055006~cardiac cell development	2	0.010015	0.0718466	ACTC1, TTN	12292	26.6061	1	0.457397	65.2882
					GOTERM_BP_5	GO:0006396~RNA processing	8	0.0400601	0.075943	SNRPN, RPS17, PCBP2, SRRM1, RPL5, PPARGC1A, HNRNPA1, SNURF, RPS24	12292	2.14016	1	0.470638	67.4002
					GOTERM_CC_5	GO:0045263~proton-transporting ATP synthase complex, coupling factor F(o)	2	0.010015	0.0877307	COX3, ATP8, ATP6, ATP5J	14427	21.6135	1	0.264582	67.1556
					GOTERM_BP_5	GO:0045823~positive regulation of heart contraction	2	0.010015	0.0905398	TPM1, TGFB2	12292	20.9048	1	0.528062	73.9936
					GOTERM_MF_5	GO:0042626~ATPase activity, coupled to transmembrane movement of substances	3	0.0150225	0.0968198	ATP2B4, ATP5B, ATP5J	9958	5.59333	0.988674	0.334577	61.4312
