# Supplementary material for: Generation of human induced pluripotent stem cell-derived cardiomyocytes in 2D monolayer and scalable 3D suspension bioreactor cultures with reduced batch-to-batch variations
Source: Theranostics. 2019 Sep 25;9(24):7222–38. doi: 10.7150/thno.32058 (PMC6831300; doi:10.7150/thno.32058)
Supplement: Supplementary file 3 — Supplementary Movies. [file thnov09p7222s3.zip]

Archive with 8 entries (8 files):
- Movie_S7_Calcium_Imaging_CM+Iso.wmv
- Movie S1 a.wmv
- Movie S1 b.wmv
- Movie S2.wmv
- Movie S3.avi
- Movie S4.avi
- Movie_S5_CM_From_EB-CM.wmv
- Movie_S6_Calcium_Imaging_CM.wmv
